# Supplementary material for: Shared Cultural History as a Predictor of Political and Economic Changes among Nation States
Source: PLoS One. 2016 Apr 25;11(4):e0152979. doi: 10.1371/journal.pone.0152979 (PMC4844133; doi:10.1371/journal.pone.0152979)
Supplement: S2 File — (TXT) [file pone.0152979.s002.txt]

### This function simulates a continuous character diffusing on a network. The character originates as a random normally distributed variable and then adopts a specified percentage of each nodes average alter value. The function assumes you have already normalized the network in some reasonable manner (Leenders 2002).
### 

sim.contin.on.network<-function(file.name,network,influence,Nchar,Ntaxa,Nmat) {

allsims<-array(dim=c(Ntaxa,Nchar,Nmat))

net.rnorm<-network

for (j in 1:Nmat)	{
for (i in 1:Nchar)	{

value.t1<-rnorm(n=Ntaxa)
ave.alter<-colSums(value.t1*t(net.rnorm))
value.t2<-value.t1+(ave.alter-value.t1)*influence
##test
cor(value.t2,value.t1)
allsims[,i,j]<-value.t2

				}
				}

save(allsims,file=paste(file.name,"network.sims.array.continuous",sep="_"))

									}
