# Supplementary material for: Shared Cultural History as a Predictor of Political and Economic Changes among Nation States
Source: PLoS One. 2016 Apr 25;11(4):e0152979. doi: 10.1371/journal.pone.0152979 (PMC4844133; doi:10.1371/journal.pone.0152979)
Supplement: S4 Table — (TXT) [file pone.0152979.s007.txt]

Year	model1	model2	model3	bic1	bic2	bic3
1898	bic.sd.la	bic.la.ld	bic.la	263.5712231	264.105384	264.4626776
1900	bic.sd.ld	bic.ld.sa.sd	bic.ld	270.143961	270.6023526	271.0004224
1902	bic.ld	bic.sd.ld	bic.la.ld	272.9758538	274.0462841	276.6238385
1904	bic.ld	bic.sd.ld	bic.ld.sa	285.4340818	286.5052106	288.5980336
1906	bic.sd.la	bic.ld	bic.sd.ld	283.3971031	286.6302192	289.8960495
1908	bic.sd.ld	bic.ld	bic.ld.sa.sd	281.243226	284.7338273	284.8176715
1910	bic.ld	bic.sd.ld	bic.sd.la	285.2310845	286.7381909	286.8732098
1912	bic.sd.la	bic.sd.ld	bic.ld	288.8914035	289.0860857	290.5113971
1914	bic.sd.la	bic.la.sa.sd	bic.sd.ld	287.3183199	290.5520794	291.6114039
1916	bic.sd.la	bic.sd.ld	bic.la.sa.sd	291.3366931	294.442362	294.5141657
1918	bic.sd.la	bic.la.sa.sd	bic.sd.ld	284.790519	286.1015968	289.7469896
1920	bic.ld	bic.ld.sa	bic.sd.ld	299.36368	301.0412722	301.6456875
1922	bic.ld	bic.ld.sa	bic.sd.ld	311.6335842	312.5411424	314.8653397
1924	bic.ld	bic.sd.ld	bic.ld.sa	318.6529423	320.7168578	320.8576087
1926	bic.ld	bic.sd.ld	bic.la.ld	318.8645132	319.451219	322.7679095
1928	bic.ld	bic.sd.ld	bic.ld.sa	318.0710713	319.9033898	321.3301733
1930	bic.sd.la	bic.ld	bic.sd.ld	320.8028158	321.0034356	322.0697583
1932	bic.ld	bic.sd.la	bic.sd.ld	326.0226435	326.9064076	327.715917
1934	bic.ld	bic.sd.la	bic.sd.ld	332.6937087	334.6454012	335.0280841
1936	bic.sd.la	bic.la.sa.sd	bic.ld	335.5573852	347.211112	347.4261266
1938	bic.sd.la	bic.la	bic.sd.ld	337.3683809	346.6227134	347.7001957
1940	bic.sd.ld	bic.sd.la	bic.la.ld.sd	343.152445	344.5057274	345.0786806
1942	bic.sd.ld	bic.sd.la	bic.la.ld.sd	329.5142526	331.0154368	331.5401431
1944	bic.la.sa.sd	bic.ld	bic.la	315.1130121	319.5652028	320.1488889
1946	bic.sd.la	bic.la.sa.sd	bic.ld.sa.sd	308.2876679	311.6300947	314.4920951
1948	bic.sd.la	bic.la.sa.sd	bic.ld	317.8864615	320.4562388	331.117099
1950	bic.sd.la	bic.la.sa.sd	bic.ld	336.3240946	339.6781678	343.6199262
1952	bic.la.sa.sd	bic.sd.la	bic.ld	339.590102	341.0413848	350.1952358
1954	bic.sd.la	bic.ld	bic.sd.ld	341.5302002	353.5718599	354.2723745
1956	bic.la.sa.sd	bic.sd.la	bic.la.ld.sd	342.828675	345.5460377	349.280939
1958	bic.la.sa.sd	bic.sd.la	bic.la.sa	341.629297	346.9677002	356.6286757
1960	bic.la.ld.sa.sd	bic.ld.sa	bic.la.ld.sa	347.8108565	351.8139163	354.248617
1962	bic.ld.sa.sd	bic.ld.sa	bic.la.ld.sa.sd	367.6904608	369.424764	371.6220101
1964	bic.sd.la	bic.ld.sa	bic.ld.sa.sd	373.9103186	376.4266748	377.7810827
1966	bic.sd.la	bic.ld.sa	bic.la.ld.sd	370.530503	373.9928059	374.0111105
1968	bic.sd.la	bic.ld	bic.sd.ld	376.9549734	378.4476607	378.8330827
1970	bic.ld	bic.sd.ld	bic.la.sa.sd	387.3472031	388.2313305	389.5594694
1972	bic.ld	bic.sd.ld	bic.ld.sa	388.5893427	389.9883149	391.0644538
1974	bic.ld	bic.ld.sa	bic.la.sa.sd	393.354323	394.2946415	396.7305402
1976	bic.la.sa.sd	bic.sd.la	bic.ld	382.5443331	383.3115754	390.8091892
1978	bic.la.sa.sd	bic.la.sa	bic.la	397.8569989	401.1434937	403.126114
1980	bic.ld.sa	bic.ld	bic.la.ld.sa	404.8501954	407.2287133	408.9440592
1982	bic.ld.sa	bic.ld.sa.sd	bic.la.ld.sa	407.1045729	408.1152581	410.9897166
1984	bic.ld.sa.sd	bic.ld.sa	bic.ld	411.9785579	412.9201432	414.6738699
1986	bic.sd.ld	bic.ld	bic.ld.sa.sd	412.3417844	412.7879346	413.1112427
1988	bic.ld	bic.sd.ld	bic.ld.sa.sd	408.4091165	408.6321005	410.1511913
1990	bic.la.sa.sd	bic.sd.la	bic.sd.ld	402.8964241	404.7989236	405.5651634
1992	bic.ld	bic.ld.sa	bic.la.sa	378.0643332	378.3726491	379.3276551
1994	bic.ld	bic.ld.sa	bic.la.ld.sa	429.2904464	429.3428392	433.0923781
1996	bic.ld.sa	bic.la.ld.sa	bic.ld.sa.sd	426.5954304	430.0689755	430.8534553
1998	bic.ld.sa	bic.la.ld.sa	bic.ld.sa.sd	442.9655961	446.3666763	447.0298563
2000	bic.ld	bic.la.ld	bic.ld.sa	434.6162516	437.8579733	438.2779805
2002	bic.ld	bic.la.ld.sa	bic.la.ld	424.2084736	425.3463758	426.1554634
2004	bic.la.ld	bic.la.ld.sa	bic.la.ld.sd	431.4970187	433.2453587	435.229665
2006	bic.ld.sa	bic.la.ld.sa	bic.la.ld	425.7547648	426.9502741	428.6802465
2008	bic.ld.sa	bic.la.ld.sa	bic.sa.sd	428.375852	430.6412246	431.0847558
2010	bic.sd.la	bic.ld	bic.la.sa.sd	433.0896248	435.7992636	435.9387213
2012	bic.sd.la	bic.la	bic.ld	430.4773465	437.1780824	437.6498453
