# Supplementary material for: Shared Cultural History as a Predictor of Political and Economic Changes among Nation States
Source: PLoS One. 2016 Apr 25;11(4):e0152979. doi: 10.1371/journal.pone.0152979 (PMC4844133; doi:10.1371/journal.pone.0152979)
Supplement: S5 Table — (TXT) [file pone.0152979.s008.txt]

Year	model1	model2	model3	bic1	bic2	bic3
1898	bic.sd	bic.null	bic.ld	182.6602239	183.4492041	185.4682489
1900	bic.la.ld.sd	bic.la.ld.sa.sd	bic.sd.ld	106.3007714	109.8684686	161.9882482
1902	bic.null	bic.sd	bic.ld	61.86832313	65.28078849	65.58659363
1904	bic.null	bic.sa	bic.sd.la	188.6706533	191.2258865	192.1368636
1906	bic.null	bic.sd	bic.ld	103.0256379	106.4049137	106.551912
1908	bic.sd	bic.ld	bic.sd.ld	120.5256698	121.3551726	122.6311879
1910	bic.ld	bic.null	bic.la.ld	124.2448485	126.2844818	126.2894167
1912	bic.la.ld	bic.la.ld.sa	bic.la.sa	97.18780222	97.5410667	98.43626134
1914	bic.la	bic.la.sa	bic.sd.la	73.73734305	73.9873023	74.31309185
1916	bic.sd.ld	bic.ld.sa.sd	bic.la.ld.sd	121.5533712	122.1809343	124.4334239
1918	bic.ld	bic.ld.sa	bic.la.ld	217.3972957	220.6871869	221.0474332
1920	bic.null	bic.sd	bic.la	223.9801153	227.1664939	227.7362525
1922	bic.la.ld.sd	bic.ld	bic.sd.ld	189.6815785	192.1433369	192.5354527
1924	bic.null	bic.sd	bic.ld	215.0039373	215.246664	218.1806165
1926	bic.la.ld	bic.sd.ld	bic.la.ld.sd	225.5351714	226.6416788	229.8206689
1928	bic.null	bic.sd	bic.ld	196.0940662	197.6628707	199.8166661
1930	bic.ld	bic.la.ld	bic.ld.sa	216.7587565	219.2532044	219.9740926
1932	bic.ld	bic.sd.ld	bic.ld.sa	222.1830124	222.7033634	224.7582909
1934	bic.la	bic.null	bic.sd.la	286.485361	289.6579193	290.81656
1936	bic.sd.ld	bic.ld.sa.sd	bic.la.ld.sd	240.8538012	243.7402353	244.412306
1938	bic.la.ld.sd	bic.sa	bic.ld.sa	229.5151975	231.7341789	232.450178
1940	bic.sa.sd	bic.sd	bic.null	284.7810566	286.0347265	287.423627
1942	bic.ld.sa	bic.la.ld.sa.sd	bic.la.ld.sa	170.1886101	171.7946473	172.0844015
1944	bic.la.ld	bic.ld	bic.null	253.3054228	259.371041	262.4227147
1946	bic.sd	bic.null	bic.sd.ld	251.5333471	253.4313647	254.3544127
1948	bic.la.ld.sa	bic.la.ld.sa.sd	bic.la.ld	228.1294884	228.1445794	228.7151853
1950	bic.null	bic.sd	bic.ld	158.2345932	158.8576336	159.7780492
1952	bic.sd.ld	bic.ld	bic.ld.sa	171.7356218	176.4559455	180.2882714
1954	bic.la.ld	bic.la.ld.sa.sd	bic.sd.la	197.8238846	199.8709495	203.2686601
1956	bic.sd	bic.sa.sd	bic.null	209.0410633	210.8819773	210.913943
1958	bic.null	bic.sa	bic.ld	278.9874365	280.9466666	282.571415
1960	bic.null	bic.sd.ld	bic.ld	186.0205467	187.5290389	189.5329732
1962	bic.ld	bic.ld.sa	bic.la.ld	279.1591175	281.6296875	282.3806075
1964	bic.la.ld.sa.sd	bic.la.ld.sd	bic.sd.ld	189.5585424	190.4856893	228.5315705
1966	bic.la.ld	bic.ld	bic.null	210.1394533	234.5750663	234.6314387
1968	bic.sd	bic.sa.sd	bic.sd.la	274.732014	277.9849685	278.7256172
1970	bic.la.ld	bic.la.ld.sd	bic.sd.la	196.984457	201.0219241	206.5650021
1972	bic.la.ld	bic.la.ld.sd	bic.la.ld.sa	204.2303507	208.2339056	215.9990189
1974	bic.sd	bic.ld	bic.null	313.3230631	315.0935932	315.8657287
1976	bic.ld.sa	bic.sa	bic.ld.sa.sd	292.0973162	295.3243056	295.6265103
1978	bic.null	bic.sd	bic.la	300.3753485	303.8631441	304.3165512
1980	bic.la.ld	bic.ld.sa	bic.la.ld.sa	275.5509088	278.6502841	279.3812025
1982	bic.la.ld.sd	bic.la.ld.sa.sd	bic.null	275.7226835	279.7804095	285.4283787
1984	bic.la.ld	bic.la.ld.sa	bic.la.ld.sd	248.8788004	262.5697256	262.7006536
1986	bic.null	bic.sa	bic.sd	296.0378568	298.786102	299.8586132
1988	bic.sd	bic.null	bic.sd.ld	249.2753482	250.3621128	250.5779301
1990	bic.la	bic.sd.la	bic.ld	337.8516686	341.1411808	344.9052292
1992	bic.null	bic.ld	bic.sd	283.6177095	284.8085476	286.6764418
1994	bic.null	bic.sd	bic.ld	196.2983507	199.4468865	200.4755028
1996	bic.null	bic.ld	bic.sd.ld	343.4240981	345.4073327	346.8352144
1998	bic.la.ld	bic.la.ld.sa.sd	bic.la	209.5304939	210.8568081	228.8492567
2000	bic.ld	bic.sd.ld	bic.sd	356.5716399	357.3885282	358.2839606
2002	bic.null	bic.sd	bic.ld	281.6020025	285.0676209	285.6124265
2004	bic.la.sa	bic.la.ld.sa.sd	bic.la.sa.sd	186.5781537	189.9431584	196.3329969
2006	bic.la	bic.la.ld	bic.la.sa	142.1915133	143.8624669	146.4680575
2008	bic.ld	bic.sd.ld	bic.sd	302.0312272	302.0886533	303.5568778
2010	bic.null	bic.sd	bic.ld	290.3138734	294.3155113	294.548387
