# Supplementary material for: Shared Cultural History as a Predictor of Political and Economic Changes among Nation States
Source: PLoS One. 2016 Apr 25;11(4):e0152979. doi: 10.1371/journal.pone.0152979 (PMC4844133; doi:10.1371/journal.pone.0152979)
Supplement: S6 Table — (TXT) [file pone.0152979.s009.txt]

Year	model1	model2	model3	bic1	bic2	bic3
1899	bic.la.ld	bic.sd.la	bic.la.ld.sd	84.38925202	85.34049941	85.92435295
1904	bic.la.ld	bic.la.ld.sd	bic.null	91.92528145	95.59743156	96.70008155
1909	bic.null	bic.la.ld	bic.la.ld.sd	81.9413703	82.44736188	83.60080234
1914	bic.la.ld	bic.null	bic.la.ld.sd	45.47756605	47.6919032	48.82008269
1919	bic.la.ld	bic.la	bic.null	97.23329561	97.53416864	99.74659229
1924	bic.null	bic.sd.la	bic.la.ld.sa	81.9413703	82.05695502	82.44014752
1929	bic.null	bic.sd	bic.ld	100.4193242	101.5349285	103.3132128
1934	bic.null	bic.la	bic.sd	153.2888398	155.2129181	155.3220916
1939	bic.sd.ld	bic.sd	bic.sd.la	141.4846534	141.5945626	142.0425599
1944	bic.ld	bic.la	bic.null	135.3956118	136.8126474	137.3259699
1949	bic.la	bic.la.sa	bic.la.ld.sd	122.1085253	125.1662924	125.3060804
1954	NA	NA	NA	NA	NA	NA	Note: Outcome was insufficiently variable for model fitting on rows with NA
1959	bic.la.ld.sa.sd	bic.sd.la	bic.la	59.37376048	61.40999344	63.17256169
1964	bic.sd.la	bic.ld	bic.la.ld.sd	67.70710493	68.17189613	71.17053549
1969	bic.sd.la	bic.sd	bic.la.sa.sd	58.78873129	60.65376177	62.51444402
1974	NA	NA	NA	NA	NA	NA
1979	bic.la.sa	bic.ld	bic.sd.la	37.43036971	40.47478923	40.61119521
1984	bic.sd	bic.sa.sd	bic.ld	128.4729571	128.5528088	129.1977359
1989	bic.sd	bic.sa.sd	bic.sd.la	130.8658413	134.2758248	134.6034427
1994	bic.null	bic.sa	bic.ld	117.6854791	119.7595543	120.3263903
1999	bic.null	bic.sd	bic.ld	108.0842442	110.1652067	111.2382759
2004	bic.sd	bic.sa	bic.sa.sd	112.0663274	114.0134644	114.6413269
2009	bic.sd	bic.null	bic.sa	88.85541945	90.19333308	90.4981791
