# Supplementary material for: Shared Cultural History as a Predictor of Political and Economic Changes among Nation States
Source: PLoS One. 2016 Apr 25;11(4):e0152979. doi: 10.1371/journal.pone.0152979 (PMC4844133; doi:10.1371/journal.pone.0152979)
Supplement: S7 Table — (TXT) [file pone.0152979.s010.txt]

Year	model1	model2	model3	bic1	bic2	bic3
1899	bic.ld	bic.sd.ld	bic.la.ld	80.05428758	83.31668452	83.54106943
1904	bic.ld	bic.sd.ld	bic.ld.sa	65.43672865	66.41605046	69.02237455
1909	bic.sa.sd	bic.ld.sa.sd	bic.la.sa.sd	13.42207397	13.94700288	24.59467415
1914	bic.null	bic.ld	bic.sa	50.11857083	52.29292578	52.31271623
1919	bic.la.ld.sd	bic.la.sa.sd	bic.sd	78.21638786	79.17231138	79.83847995
1924	bic.sd	bic.sd.ld	bic.sa.sd	89.44472447	90.42309926	91.2432873
1929	NA	NA	NA	NA	NA	NA	Note: outcome was insufficiently variable for model fitting on rows with NA
1934	bic.null	bic.sd	bic.sa	149.2605339	149.6756701	152.3336791
1939	bic.la.ld.sd	bic.la.ld	bic.la.ld.sa.sd	89.69068004	90.94556212	93.42224669
1944	bic.sd.la	bic.la.ld.sd	bic.la.ld	101.2139305	103.7753665	105.4943057
1949	bic.null	bic.sd	bic.sd.la	88.86721056	91.51002674	91.84840187
1954	bic.sd.la	bic.sd	bic.sa.sd	90.48872284	93.82039488	94.87597179
1959	bic.la.ld	bic.la.ld.sa	bic.la.ld.sd	44.48535471	47.89246704	59.01208864
1964	bic.la	bic.la.ld.sd	bic.sd.la	15.3327631	24.26115964	24.65456043
1969	bic.sd	bic.sa.sd	bic.sd.ld	76.49741188	78.54253462	80.16130777
1974	bic.null	bic.sd.la	bic.ld	44.2780326	46.74815131	47.79586277
1979	bic.la.ld.sa	bic.la.ld	bic.la.sa.sd	25.63043738	27.81046242	28.19153241
1984	bic.sa.sd	bic.sd	bic.ld.sa.sd	123.2689721	125.3869044	126.980991
1989	bic.ld	bic.null	bic.sd.ld	114.5700377	115.2570571	117.0014405
1994	bic.sd	bic.sd.ld	bic.sa.sd	101.7868908	104.9087331	105.0502704
1999	bic.ld	bic.la.ld	bic.sd.ld	111.253931	113.2146904	114.718233
2004	bic.la.ld.sd	bic.sd	bic.null	119.9318561	120.8886255	123.3343328
2009	bic.la.ld.sa	bic.sa.sd	bic.sa	52.8332825	54.99357783	55.98297818
