# Supplementary material for: Shared Cultural History as a Predictor of Political and Economic Changes among Nation States
Source: PLoS One. 2016 Apr 25;11(4):e0152979. doi: 10.1371/journal.pone.0152979 (PMC4844133; doi:10.1371/journal.pone.0152979)
Supplement: S8 Table — (XLSX) [file pone.0152979.s011.xlsx]

## Sheet: SimulationResults
				Simulated Condition
	Socio-linguistic affiliation		Language adjacency		Spatial proximity		Spatial adjacency
Model Selected	Preferred	2nd best	Preferred	2nd best	Preferred	2nd best	Preferred	2nd best
Ladj, SoLaff, Sadj, Sprox	4	2	2	1	1		1
Ladj, SoLaff, Sadj,	3	4	1	2				1
Ladj, SoLaff, Sprox	16	26	2	9	1	2	1	2
Ladj, Sadj, Sprox	4	1	1	2	1	1		9
SoLaff, Sadj, Sprox		29	1			4	3	9
Ladj, SoLaff	14	42	13	9		1	1	2
Ladj, Sadj			4	1			4
SoLaff, Sadj	8	35	2	4	1	2	12	12
Sadj, Sprox	1	1	2	7	12	61	58	36
Ladj, Sprox	4	3	28	42	12	52	1	9
SoLaff, Sprox	79	50	5	16	19	65	11	12
Ladj		1	32	40		5	7	4
SoLaff	105	43	21	20	4	7	16	22
Sadj		2	4	4	2	3	30	51
Sprox	6	5	47	55	180	36	30	43
null	6	6	85	38	17	11	75	38
frequency SoLaff included	229	231	47	61	26	81	45	60
frequency Ladj, included	45	79	83	106	15	61	15	27
frequency Sprox included	114	117	88	132	226	221	105	120
frequency Sadj, included	20	74	17	21	17	71	108	118
	Overall		Overall		Overall		Overall
frequency SoLaff included	460		108		107		105
frequency Ladj,included	124		189		76		42
frequency Sproxincluded	231		220		447		225
frequency Sadj, included	94		38		88		226
Ladj, = Language Adjacency (mutually intelligible), SoLaff = Socio-linguistic affiliation, Sadj = Spatial Adjacency (shared border), Sprox= Spatial Proximity.
