# Supplementary material for: Shared Cultural History as a Predictor of Political and Economic Changes among Nation States
Source: PLoS One. 2016 Apr 25;11(4):e0152979. doi: 10.1371/journal.pone.0152979 (PMC4844133; doi:10.1371/journal.pone.0152979)
Supplement: S9 Table — Language File for Simulation Code. (CSV) [file pone.0152979.s012.csv]

	Afghanistan	South Africa	Albania	Kosovo	Armenia	Bangladesh	Bulgaria	Belarus	Czech Republic	Czechoslovakia	Denmark	Netherlands	Suriname	Orange Free State	Ireland	Australia	Canada	Jamaica	New Zealand	Trinidad	United Kingdom	United States	Belgium	France	Austria	Germany	Germany East	Germany West	Baden	Bavaria	Prussia	Saxony	Switzerland	Wuerttemburg	Cyprus	Greece	India	Italy	Modena	Papal States	Parma	Tuscany	Two Sicilies	Iraq	Pakistan	Latvia	Lithuania	Macedonia	Nepal
Afghanistan	0	14.285242	13.423547	13.423547	15.120058	9.574513	14.285242	14.285243	14.285243	14.264243	14.285242	14.285242	14.285243	14.175242	14.285243	14.285243	14.285243	14.285243	14.285243	14.285243	14.285243	14.285243	14.285242	14.285242	14.285243	14.285243	14.262243	14.262243	14.138243	14.138243	14.138243	14.138243	13.563243	14.138243	15.120057	15.120057	9.574512	14.285242	14.132242	14.132242	14.132242	14.132242	14.132242	5.669748	9.574512	14.285243	14.285242	14.285242	9.574512
South Africa	14.285242	0	14.285241	14.285241	15.120058	14.285243	13.500274	13.500275	13.500275	13.479275	3.500728	0.298726	2.651667	0.188726	2.651667	2.651667	2.651667	2.651667	2.651667	2.651667	2.651667	2.651667	0.512372	11.36367	1.541281	1.541281	1.518281	1.518281	1.394281	1.394281	1.394281	1.394281	0.819281	1.394281	15.120057	15.120057	14.285242	11.36367	11.21067	11.21067	11.21067	11.21067	11.21067	14.285242	14.285242	13.500275	13.500274	13.500274	14.285242
Albania	13.423547	14.285241	0	0.01	15.120057	13.423548	14.285241	14.285242	14.285242	14.264242	14.285241	14.285241	14.285242	14.175241	14.285242	14.285242	14.285242	14.285242	14.285242	14.285242	14.285242	14.285242	14.285241	14.285241	14.285242	14.285242	14.262242	14.262242	14.138242	14.138242	14.138242	14.138242	13.563242	14.138242	15.120056	15.120056	13.423547	14.285241	14.132241	14.132241	14.132241	14.132241	14.132241	13.423547	13.423547	14.285242	14.285241	14.285241	13.423547
Kosovo	13.423547	14.285241	0.01	0	15.120057	13.423548	14.285241	14.285242	14.285242	14.264242	14.285241	14.285241	14.285242	14.175241	14.285242	14.285242	14.285242	14.285242	14.285242	14.285242	14.285242	14.285242	14.285241	14.285241	14.285242	14.285242	14.262242	14.262242	14.138242	14.138242	14.138242	14.138242	13.563242	14.138242	15.120056	15.120056	13.423547	14.285241	14.132241	14.132241	14.132241	14.132241	14.132241	13.423547	13.423547	14.285242	14.285241	14.285241	13.423547
Armenia	15.120058	15.120058	15.120057	15.120057	0	15.120059	15.120058	15.120059	15.120059	15.099059	15.120058	15.120058	15.120059	15.010058	15.120059	15.120059	15.120059	15.120059	15.120059	15.120059	15.120059	15.120059	15.120058	15.120058	15.120059	15.120059	15.097059	15.097059	14.973059	14.973059	14.973059	14.973059	14.398059	14.973059	13.201095	13.201095	15.120058	15.120058	14.967058	14.967058	14.967058	14.967058	14.967058	15.120058	15.120058	15.120059	15.120058	15.120058	15.120058
Bangladesh	9.574513	14.285243	13.423548	13.423548	15.120059	0	14.285243	14.285244	14.285244	14.264244	14.285243	14.285243	14.285244	14.175243	14.285244	14.285244	14.285244	14.285244	14.285244	14.285244	14.285244	14.285244	14.285243	14.285243	14.285244	14.285244	14.262244	14.262244	14.138244	14.138244	14.138244	14.138244	13.563244	14.138244	15.120058	15.120058	2.680785	14.285243	14.132243	14.132243	14.132243	14.132243	14.132243	9.574513	2.680785	14.285244	14.285243	14.285243	3.410401
Bulgaria	14.285242	13.500274	14.285241	14.285241	15.120058	14.285243	0	2.645569	2.645569	2.624569	13.500274	13.500274	13.500275	13.390274	13.500275	13.500275	13.500275	13.500275	13.500275	13.500275	13.500275	13.500275	13.500274	13.500274	13.500275	13.500275	13.477275	13.477275	13.353275	13.353275	13.353275	13.353275	12.778275	13.353275	15.120057	15.120057	14.285242	13.500274	13.347274	13.347274	13.347274	13.347274	13.347274	14.285242	14.285242	6.799421	6.79942	0.922088	14.285242
Belarus	14.285243	13.500275	14.285242	14.285242	15.120059	14.285244	2.645569	0	1.800874	1.779874	13.500275	13.500275	13.500276	13.390275	13.500276	13.500276	13.500276	13.500276	13.500276	13.500276	13.500276	13.500276	13.500275	13.500275	13.500276	13.500276	13.477276	13.477276	13.353276	13.353276	13.353276	13.353276	12.778276	13.353276	15.120058	15.120058	14.285243	13.500275	13.347275	13.347275	13.347275	13.347275	13.347275	14.285243	14.285243	6.799422	6.799421	2.645569	14.285243
Czech Republic	14.285243	13.500275	14.285242	14.285242	15.120059	14.285244	2.645569	1.800874	0	0.021	13.500275	13.500275	13.500276	13.390275	13.500276	13.500276	13.500276	13.500276	13.500276	13.500276	13.500276	13.500276	13.500275	13.500275	13.500276	13.500276	13.477276	13.477276	13.353276	13.353276	13.353276	13.353276	12.778276	13.353276	15.120058	15.120058	14.285243	13.500275	13.347275	13.347275	13.347275	13.347275	13.347275	14.285243	14.285243	6.799422	6.799421	2.645569	14.285243
Czechoslovakia	14.264243	13.479275	14.264242	14.264242	15.099059	14.264244	2.624569	1.779874	0.021	0	13.479275	13.479275	13.479276	13.369275	13.479276	13.479276	13.479276	13.479276	13.479276	13.479276	13.479276	13.479276	13.479275	13.479275	13.479276	13.479276	13.456276	13.456276	13.332276	13.332276	13.332276	13.332276	12.757276	13.332276	15.099058	15.099058	14.264243	13.479275	13.326275	13.326275	13.326275	13.326275	13.326275	14.264243	14.264243	6.778422	6.778421	2.624569	14.264243
Denmark	14.285242	3.500728	14.285241	14.285241	15.120058	14.285243	13.500274	13.500275	13.500275	13.479275	0	3.500728	3.500729	3.390728	3.500729	3.500729	3.500729	3.500729	3.500729	3.500729	3.500729	3.500729	3.500728	11.36367	3.500729	3.500729	3.477729	3.477729	3.353729	3.353729	3.353729	3.353729	2.778729	3.353729	15.120057	15.120057	14.285242	11.36367	11.21067	11.21067	11.21067	11.21067	11.21067	14.285242	14.285242	13.500275	13.500274	13.500274	14.285242
Netherlands	14.285242	0.298726	14.285241	14.285241	15.120058	14.285243	13.500274	13.500275	13.500275	13.479275	3.500728	0	2.651667	0.188	2.651667	2.651667	2.651667	2.651667	2.651667	2.651667	2.651667	2.651667	0.512372	11.36367	1.541281	1.541281	1.518281	1.518281	1.394281	1.394281	1.394281	1.394281	0.819281	1.394281	15.120057	15.120057	14.285242	11.36367	11.21067	11.21067	11.21067	11.21067	11.21067	14.285242	14.285242	13.500275	13.500274	13.500274	14.285242
Suriname	14.285243	2.651667	14.285242	14.285242	15.120059	14.285244	13.500275	13.500276	13.500276	13.479276	3.500729	2.651667	0	2.541667	1.06544	1.06544	1.06544	1.06544	1.06544	1.06544	1.06544	1.06544	2.651667	11.363671	2.651668	2.651668	2.628668	2.628668	2.504668	2.504668	2.504668	2.504668	1.929668	2.504668	15.120058	15.120058	14.285243	11.363671	11.210671	11.210671	11.210671	11.210671	11.210671	14.285243	14.285243	13.500276	13.500275	13.500275	14.285243
Orange Free State	14.175242	0.188726	14.175241	14.175241	15.010058	14.175243	13.390274	13.390275	13.390275	13.369275	3.390728	0.188	2.541667	0	2.541667	2.541667	2.541667	2.541667	2.541667	2.541667	2.541667	2.541667	0.402372	11.25367	1.431281	1.431281	1.408281	1.408281	1.284281	1.284281	1.284281	1.284281	0.709281	1.284281	15.010057	15.010057	14.175242	11.25367	11.10067	11.10067	11.10067	11.10067	11.10067	14.175242	14.175242	13.390275	13.390274	13.390274	14.175242
Ireland	14.285243	2.651667	14.285242	14.285242	15.120059	14.285244	13.500275	13.500276	13.500276	13.479276	3.500729	2.651667	1.06544	2.541667	0	0.966	0.966	0.966	0.966	0.966	0.966	0.966	2.651667	11.363671	2.651668	2.651668	2.628668	2.628668	2.504668	2.504668	2.504668	2.504668	1.929668	2.504668	15.120058	15.120058	14.285243	11.363671	11.210671	11.210671	11.210671	11.210671	11.210671	14.285243	14.285243	13.500276	13.500275	13.500275	14.285243
Australia	14.285243	2.651667	14.285242	14.285242	15.120059	14.285244	13.500275	13.500276	13.500276	13.479276	3.500729	2.651667	1.06544	2.541667	0.966	0	0.3	0.3	0.3	0.3	0.3	0.474	2.651667	11.363671	2.651668	2.651668	2.628668	2.628668	2.504668	2.504668	2.504668	2.504668	1.929668	2.504668	15.120058	15.120058	14.285243	11.363671	11.210671	11.210671	11.210671	11.210671	11.210671	14.285243	14.285243	13.500276	13.500275	13.500275	14.285243
Canada	14.285243	2.651667	14.285242	14.285242	15.120059	14.285244	13.500275	13.500276	13.500276	13.479276	3.500729	2.651667	1.06544	2.541667	0.966	0.3	0	0.3	0.3	0.3	0.3	0.474	2.651667	11.363671	2.651668	2.651668	2.628668	2.628668	2.504668	2.504668	2.504668	2.504668	1.929668	2.504668	15.120058	15.120058	14.285243	11.363671	11.210671	11.210671	11.210671	11.210671	11.210671	14.285243	14.285243	13.500276	13.500275	13.500275	14.285243
Jamaica	14.285243	2.651667	14.285242	14.285242	15.120059	14.285244	13.500275	13.500276	13.500276	13.479276	3.500729	2.651667	1.06544	2.541667	0.966	0.3	0.3	0	0.3	0.05	0.05	0.474	2.651667	11.363671	2.651668	2.651668	2.628668	2.628668	2.504668	2.504668	2.504668	2.504668	1.929668	2.504668	15.120058	15.120058	14.285243	11.363671	11.210671	11.210671	11.210671	11.210671	11.210671	14.285243	14.285243	13.500276	13.500275	13.500275	14.285243
New Zealand	14.285243	2.651667	14.285242	14.285242	15.120059	14.285244	13.500275	13.500276	13.500276	13.479276	3.500729	2.651667	1.06544	2.541667	0.966	0.3	0.3	0.3	0	0.3	0.3	0.474	2.651667	11.363671	2.651668	2.651668	2.628668	2.628668	2.504668	2.504668	2.504668	2.504668	1.929668	2.504668	15.120058	15.120058	14.285243	11.363671	11.210671	11.210671	11.210671	11.210671	11.210671	14.285243	14.285243	13.500276	13.500275	13.500275	14.285243
Trinidad	14.285243	2.651667	14.285242	14.285242	15.120059	14.285244	13.500275	13.500276	13.500276	13.479276	3.500729	2.651667	1.06544	2.541667	0.966	0.3	0.3	0.05	0.3	0	0.05	0.474	2.651667	11.363671	2.651668	2.651668	2.628668	2.628668	2.504668	2.504668	2.504668	2.504668	1.929668	2.504668	15.120058	15.120058	14.285243	11.363671	11.210671	11.210671	11.210671	11.210671	11.210671	14.285243	14.285243	13.500276	13.500275	13.500275	14.285243
United Kingdom	14.285243	2.651667	14.285242	14.285242	15.120059	14.285244	13.500275	13.500276	13.500276	13.479276	3.500729	2.651667	1.06544	2.541667	0.966	0.3	0.3	0.05	0.3	0.05	0	0.474	2.651667	11.363671	2.651668	2.651668	2.628668	2.628668	2.504668	2.504668	2.504668	2.504668	1.929668	2.504668	15.120058	15.120058	14.285243	11.363671	11.210671	11.210671	11.210671	11.210671	11.210671	14.285243	14.285243	13.500276	13.500275	13.500275	14.285243
United States	14.285243	2.651667	14.285242	14.285242	15.120059	14.285244	13.500275	13.500276	13.500276	13.479276	3.500729	2.651667	1.06544	2.541667	0.966	0.474	0.474	0.474	0.474	0.474	0.474	0	2.651667	11.363671	2.651668	2.651668	2.628668	2.628668	2.504668	2.504668	2.504668	2.504668	1.929668	2.504668	15.120058	15.120058	14.285243	11.363671	11.210671	11.210671	11.210671	11.210671	11.210671	14.285243	14.285243	13.500276	13.500275	13.500275	14.285243
Belgium	14.285242	0.512372	14.285241	14.285241	15.120058	14.285243	13.500274	13.500275	13.500275	13.479275	3.500728	0.512372	2.651667	0.402372	2.651667	2.651667	2.651667	2.651667	2.651667	2.651667	2.651667	2.651667	0	11.36367	1.541281	1.541281	1.518281	1.518281	1.394281	1.394281	1.394281	1.394281	0.819281	1.394281	15.120057	15.120057	14.285242	11.36367	11.21067	11.21067	11.21067	11.21067	11.21067	14.285242	14.285242	13.500275	13.500274	13.500274	14.285242
France	14.285242	11.36367	14.285241	14.285241	15.120058	14.285243	13.500274	13.500275	13.500275	13.479275	11.36367	11.36367	11.363671	11.25367	11.363671	11.363671	11.363671	11.363671	11.363671	11.363671	11.363671	11.363671	11.36367	0	11.363671	11.363671	11.340671	11.340671	11.216671	11.216671	11.216671	11.216671	10.641671	11.216671	15.120057	15.120057	14.285242	2.884342	2.731342	2.731342	2.731342	2.731342	2.731342	14.285242	14.285242	13.500275	13.500274	13.500274	14.285242
Austria	14.285243	1.541281	14.285242	14.285242	15.120059	14.285244	13.500275	13.500276	13.500276	13.479276	3.500729	1.541281	2.651668	1.431281	2.651668	2.651668	2.651668	2.651668	2.651668	2.651668	2.651668	2.651668	1.541281	11.363671	0	1.541281	1.518281	1.518281	1.399281	1.399281	1.399281	1.399281	1.541281	1.399281	15.120058	15.120058	14.285243	11.363671	11.210671	11.210671	11.210671	11.210671	11.210671	14.285243	14.285243	13.500276	13.500275	13.500275	14.285243
Germany	14.285243	1.541281	14.285242	14.285242	15.120059	14.285244	13.500275	13.500276	13.500276	13.479276	3.500729	1.541281	2.651668	1.431281	2.651668	2.651668	2.651668	2.651668	2.651668	2.651668	2.651668	2.651668	1.541281	11.363671	1.541281	0	0.023	0.023	0.142	0.142	0.142	0.142	1.541281	0.142	15.120058	15.120058	14.285243	11.363671	11.210671	11.210671	11.210671	11.210671	11.210671	14.285243	14.285243	13.500276	13.500275	13.500275	14.285243
Germany East	14.262243	1.518281	14.262242	14.262242	15.097059	14.262244	13.477275	13.477276	13.477276	13.456276	3.477729	1.518281	2.628668	1.408281	2.628668	2.628668	2.628668	2.628668	2.628668	2.628668	2.628668	2.628668	1.518281	11.340671	1.518281	0.023	0	0.082	0.119	0.119	0.119	0.119	1.5184	0.119	15.097058	15.097058	14.262243	11.340671	11.187671	11.187671	11.187671	11.187671	11.187671	14.262243	14.262243	13.477276	13.477275	13.477275	14.262243
Germany West	14.262243	1.518281	14.262242	14.262242	15.097059	14.262244	13.477275	13.477276	13.477276	13.456276	3.477729	1.518281	2.628668	1.408281	2.628668	2.628668	2.628668	2.628668	2.628668	2.628668	2.628668	2.628668	1.518281	11.340671	1.518281	0.023	0.082	0	0.119	0.119	0.119	0.119	1.5184	0.119	15.097058	15.097058	14.262243	11.340671	11.187671	11.187671	11.187671	11.187671	11.187671	14.262243	14.262243	13.477276	13.477275	13.477275	14.262243
Baden	14.138243	1.394281	14.138242	14.138242	14.973059	14.138244	13.353275	13.353276	13.353276	13.332276	3.353729	1.394281	2.504668	1.284281	2.504668	2.504668	2.504668	2.504668	2.504668	2.504668	2.504668	2.504668	1.394281	11.216671	1.399281	0.142	0.119	0.119	0	1.2574	1.2574	1.2574	1.3994	1.2574	14.973058	14.973058	14.138243	11.216671	11.063671	11.063671	11.063671	11.063671	11.063671	14.138243	14.138243	13.353276	13.353275	13.353275	14.138243
Bavaria	14.138243	1.394281	14.138242	14.138242	14.973059	14.138244	13.353275	13.353276	13.353276	13.332276	3.353729	1.394281	2.504668	1.284281	2.504668	2.504668	2.504668	2.504668	2.504668	2.504668	2.504668	2.504668	1.394281	11.216671	1.399281	0.142	0.119	0.119	1.2574	0	1.2574	1.2574	1.3994	1.2574	14.973058	14.973058	14.138243	11.216671	11.063671	11.063671	11.063671	11.063671	11.063671	14.138243	14.138243	13.353276	13.353275	13.353275	14.138243
Prussia	14.138243	1.394281	14.138242	14.138242	14.973059	14.138244	13.353275	13.353276	13.353276	13.332276	3.353729	1.394281	2.504668	1.284281	2.504668	2.504668	2.504668	2.504668	2.504668	2.504668	2.504668	2.504668	1.394281	11.216671	1.399281	0.142	0.119	0.119	1.2574	1.2574	0	1.2574	1.3994	1.2574	14.973058	14.973058	14.138243	11.216671	11.063671	11.063671	11.063671	11.063671	11.063671	14.138243	14.138243	13.353276	13.353275	13.353275	14.138243
Saxony	14.138243	1.394281	14.138242	14.138242	14.973059	14.138244	13.353275	13.353276	13.353276	13.332276	3.353729	1.394281	2.504668	1.284281	2.504668	2.504668	2.504668	2.504668	2.504668	2.504668	2.504668	2.504668	1.394281	11.216671	1.399281	0.142	0.119	0.119	1.2574	1.2574	1.2574	0	1.3994	1.2574	14.973058	14.973058	14.138243	11.216671	11.063671	11.063671	11.063671	11.063671	11.063671	14.138243	14.138243	13.353276	13.353275	13.353275	14.138243
Switzerland	13.563243	0.819281	13.563242	13.563242	14.398059	13.563244	12.778275	12.778276	12.778276	12.757276	2.778729	0.819281	1.929668	0.709281	1.929668	1.929668	1.929668	1.929668	1.929668	1.929668	1.929668	1.929668	0.819281	10.641671	1.541281	1.541281	1.5184	1.5184	1.3994	1.3994	1.3994	1.3994	0	1.3994	14.398058	14.398058	13.563243	10.641671	10.488671	10.488671	10.488671	10.488671	10.488671	13.563243	13.563243	12.778276	12.778275	12.778275	13.563243
Wuerttemburg	14.138243	1.394281	14.138242	14.138242	14.973059	14.138244	13.353275	13.353276	13.353276	13.332276	3.353729	1.394281	2.504668	1.284281	2.504668	2.504668	2.504668	2.504668	2.504668	2.504668	2.504668	2.504668	1.394281	11.216671	1.399281	0.142	0.119	0.119	1.2574	1.2574	1.2574	1.2574	1.3994	0	14.973058	14.973058	14.138243	11.216671	11.063671	11.063671	11.063671	11.063671	11.063671	14.138243	14.138243	13.353276	13.353275	13.353275	14.138243
Cyprus	15.120057	15.120057	15.120056	15.120056	13.201095	15.120058	15.120057	15.120058	15.120058	15.099058	15.120057	15.120057	15.120058	15.010057	15.120058	15.120058	15.120058	15.120058	15.120058	15.120058	15.120058	15.120058	15.120057	15.120057	15.120058	15.120058	15.097058	15.097058	14.973058	14.973058	14.973058	14.973058	14.398058	14.973058	0	0.964	15.120057	15.120057	14.967057	14.967057	14.967057	14.967057	14.967057	15.120057	15.120057	15.120058	15.120057	15.120057	15.120057
Greece	15.120057	15.120057	15.120056	15.120056	13.201095	15.120058	15.120057	15.120058	15.120058	15.099058	15.120057	15.120057	15.120058	15.010057	15.120058	15.120058	15.120058	15.120058	15.120058	15.120058	15.120058	15.120058	15.120057	15.120057	15.120058	15.120058	15.097058	15.097058	14.973058	14.973058	14.973058	14.973058	14.398058	14.973058	0.964	0	15.120057	15.120057	14.967057	14.967057	14.967057	14.967057	14.967057	15.120057	15.120057	15.120058	15.120057	15.120057	15.120057
India	9.574512	14.285242	13.423547	13.423547	15.120058	2.680785	14.285242	14.285243	14.285243	14.264243	14.285242	14.285242	14.285243	14.175242	14.285243	14.285243	14.285243	14.285243	14.285243	14.285243	14.285243	14.285243	14.285242	14.285242	14.285243	14.285243	14.262243	14.262243	14.138243	14.138243	14.138243	14.138243	13.563243	14.138243	15.120057	15.120057	0	14.285242	14.132242	14.132242	14.132242	14.132242	14.132242	9.574512	1.427706	14.285243	14.285242	14.285242	3.4104
Italy	14.285242	11.36367	14.285241	14.285241	15.120058	14.285243	13.500274	13.500275	13.500275	13.479275	11.36367	11.36367	11.363671	11.25367	11.363671	11.363671	11.363671	11.363671	11.363671	11.363671	11.363671	11.363671	11.36367	2.884342	11.363671	11.363671	11.340671	11.340671	11.216671	11.216671	11.216671	11.216671	10.641671	11.216671	15.120057	15.120057	14.285242	0	0.153	0.153	0.153	0.153	0.153	14.285242	14.285242	13.500275	13.500274	13.500274	14.285242
Modena	14.132242	11.21067	14.132241	14.132241	14.967058	14.132243	13.347274	13.347275	13.347275	13.326275	11.21067	11.21067	11.210671	11.10067	11.210671	11.210671	11.210671	11.210671	11.210671	11.210671	11.210671	11.210671	11.21067	2.731342	11.210671	11.210671	11.187671	11.187671	11.063671	11.063671	11.063671	11.063671	10.488671	11.063671	14.967057	14.967057	14.132242	0.153	0	1.8	1.8	1.8	1.8	14.132242	14.132242	13.347275	13.347274	13.347274	14.132242
Papal States	14.132242	11.21067	14.132241	14.132241	14.967058	14.132243	13.347274	13.347275	13.347275	13.326275	11.21067	11.21067	11.210671	11.10067	11.210671	11.210671	11.210671	11.210671	11.210671	11.210671	11.210671	11.210671	11.21067	2.731342	11.210671	11.210671	11.187671	11.187671	11.063671	11.063671	11.063671	11.063671	10.488671	11.063671	14.967057	14.967057	14.132242	0.153	1.8	0	1.8	1.8	1.8	14.132242	14.132242	13.347275	13.347274	13.347274	14.132242
Parma	14.132242	11.21067	14.132241	14.132241	14.967058	14.132243	13.347274	13.347275	13.347275	13.326275	11.21067	11.21067	11.210671	11.10067	11.210671	11.210671	11.210671	11.210671	11.210671	11.210671	11.210671	11.210671	11.21067	2.731342	11.210671	11.210671	11.187671	11.187671	11.063671	11.063671	11.063671	11.063671	10.488671	11.063671	14.967057	14.967057	14.132242	0.153	1.8	1.8	0	1.8	1.8	14.132242	14.132242	13.347275	13.347274	13.347274	14.132242
Tuscany	14.132242	11.21067	14.132241	14.132241	14.967058	14.132243	13.347274	13.347275	13.347275	13.326275	11.21067	11.21067	11.210671	11.10067	11.210671	11.210671	11.210671	11.210671	11.210671	11.210671	11.210671	11.210671	11.21067	2.731342	11.210671	11.210671	11.187671	11.187671	11.063671	11.063671	11.063671	11.063671	10.488671	11.063671	14.967057	14.967057	14.132242	0.153	1.8	1.8	1.8	0	1.8	14.132242	14.132242	13.347275	13.347274	13.347274	14.132242
Two Sicilies	14.132242	11.21067	14.132241	14.132241	14.967058	14.132243	13.347274	13.347275	13.347275	13.326275	11.21067	11.21067	11.210671	11.10067	11.210671	11.210671	11.210671	11.210671	11.210671	11.210671	11.210671	11.210671	11.21067	2.731342	11.210671	11.210671	11.187671	11.187671	11.063671	11.063671	11.063671	11.063671	10.488671	11.063671	14.967057	14.967057	14.132242	0.153	1.8	1.8	1.8	1.8	0	14.132242	14.132242	13.347275	13.347274	13.347274	14.132242
Iraq	5.669748	14.285242	13.423547	13.423547	15.120058	9.574513	14.285242	14.285243	14.285243	14.264243	14.285242	14.285242	14.285243	14.175242	14.285243	14.285243	14.285243	14.285243	14.285243	14.285243	14.285243	14.285243	14.285242	14.285242	14.285243	14.285243	14.262243	14.262243	14.138243	14.138243	14.138243	14.138243	13.563243	14.138243	15.120057	15.120057	9.574512	14.285242	14.132242	14.132242	14.132242	14.132242	14.132242	0	9.574512	14.285243	14.285242	14.285242	9.574512
Pakistan	9.574512	14.285242	13.423547	13.423547	15.120058	2.680785	14.285242	14.285243	14.285243	14.264243	14.285242	14.285242	14.285243	14.175242	14.285243	14.285243	14.285243	14.285243	14.285243	14.285243	14.285243	14.285243	14.285242	14.285242	14.285243	14.285243	14.262243	14.262243	14.138243	14.138243	14.138243	14.138243	13.563243	14.138243	15.120057	15.120057	1.427706	14.285242	14.132242	14.132242	14.132242	14.132242	14.132242	9.574512	0	14.285243	14.285242	14.285242	3.4104
Latvia	14.285243	13.500275	14.285242	14.285242	15.120059	14.285244	6.799421	6.799422	6.799422	6.778422	13.500275	13.500275	13.500276	13.390275	13.500276	13.500276	13.500276	13.500276	13.500276	13.500276	13.500276	13.500276	13.500275	13.500275	13.500276	13.500276	13.477276	13.477276	13.353276	13.353276	13.353276	13.353276	12.778276	13.353276	15.120058	15.120058	14.285243	13.500275	13.347275	13.347275	13.347275	13.347275	13.347275	14.285243	14.285243	0	2.274135	6.799421	14.285243
Lithuania	14.285242	13.500274	14.285241	14.285241	15.120058	14.285243	6.79942	6.799421	6.799421	6.778421	13.500274	13.500274	13.500275	13.390274	13.500275	13.500275	13.500275	13.500275	13.500275	13.500275	13.500275	13.500275	13.500274	13.500274	13.500275	13.500275	13.477275	13.477275	13.353275	13.353275	13.353275	13.353275	12.778275	13.353275	15.120057	15.120057	14.285242	13.500274	13.347274	13.347274	13.347274	13.347274	13.347274	14.285242	14.285242	2.274135	0	6.79942	14.285242
Macedonia	14.285242	13.500274	14.285241	14.285241	15.120058	14.285243	0.922088	2.645569	2.645569	2.624569	13.500274	13.500274	13.500275	13.390274	13.500275	13.500275	13.500275	13.500275	13.500275	13.500275	13.500275	13.500275	13.500274	13.500274	13.500275	13.500275	13.477275	13.477275	13.353275	13.353275	13.353275	13.353275	12.778275	13.353275	15.120057	15.120057	14.285242	13.500274	13.347274	13.347274	13.347274	13.347274	13.347274	14.285242	14.285242	6.799421	6.79942	0	14.285242
Nepal	9.574512	14.285242	13.423547	13.423547	15.120058	3.410401	14.285242	14.285243	14.285243	14.264243	14.285242	14.285242	14.285243	14.175242	14.285243	14.285243	14.285243	14.285243	14.285243	14.285243	14.285243	14.285243	14.285242	14.285242	14.285243	14.285243	14.262243	14.262243	14.138243	14.138243	14.138243	14.138243	13.563243	14.138243	15.120057	15.120057	3.4104	14.285242	14.132242	14.132242	14.132242	14.132242	14.132242	9.574512	3.4104	14.285243	14.285242	14.285242	0
Iran	5.669748	14.285242	13.423547	13.423547	15.120058	9.574513	14.285242	14.285243	14.285243	14.264243	14.285242	14.285242	14.285243	14.175242	14.285243	14.285243	14.285243	14.285243	14.285243	14.285243	14.285243	14.285243	14.285242	14.285242	14.285243	14.285243	14.262243	14.262243	14.138243	14.138243	14.138243	14.138243	13.563243	14.138243	15.120057	15.120057	9.574512	14.285242	14.132242	14.132242	14.132242	14.132242	14.132242	5.000482	9.574512	14.285243	14.285242	14.285242	9.574512
Poland	14.285243	13.500275	14.285242	14.285242	15.120059	14.285244	2.645569	1.436034	1.800874	1.779874	13.500275	13.500275	13.500276	13.390275	13.500276	13.500276	13.500276	13.500276	13.500276	13.500276	13.500276	13.500276	13.500275	13.500275	13.500276	13.500276	13.477276	13.477276	13.353276	13.353276	13.353276	13.353276	12.778276	13.353276	15.120058	15.120058	14.285243	13.500275	13.347275	13.347275	13.347275	13.347275	13.347275	14.285243	14.285243	6.799422	6.799421	2.645569	14.285243
Cape Verde	14.285242	11.36367	14.285241	14.285241	15.120058	14.285243	13.500274	13.500275	13.500275	13.479275	11.36367	11.36367	11.363671	11.25367	11.363671	11.363671	11.363671	11.363671	11.363671	11.363671	11.363671	11.363671	11.36367	2.40053	11.363671	11.363671	11.340671	11.340671	11.216671	11.216671	11.216671	11.216671	10.641671	11.216671	15.120057	15.120057	14.285242	2.884342	2.731342	2.731342	2.731342	2.731342	2.731342	14.285242	14.285242	13.500275	13.500274	13.500274	14.285242
Brazil	14.285242	11.36367	14.285241	14.285241	15.120058	14.285243	13.500274	13.500275	13.500275	13.479275	11.36367	11.36367	11.363671	11.25367	11.363671	11.363671	11.363671	11.363671	11.363671	11.363671	11.363671	11.363671	11.36367	2.40053	11.363671	11.363671	11.340671	11.340671	11.216671	11.216671	11.216671	11.216671	10.641671	11.216671	15.120057	15.120057	14.285242	2.884342	2.731342	2.731342	2.731342	2.731342	2.731342	14.285242	14.285242	13.500275	13.500274	13.500274	14.285242
Portugal	14.285242	11.36367	14.285241	14.285241	15.120058	14.285243	13.500274	13.500275	13.500275	13.479275	11.36367	11.36367	11.363671	11.25367	11.363671	11.363671	11.363671	11.363671	11.363671	11.363671	11.363671	11.363671	11.36367	2.40053	11.363671	11.363671	11.340671	11.340671	11.216671	11.216671	11.216671	11.216671	10.641671	11.216671	15.120057	15.120057	14.285242	2.884342	2.731342	2.731342	2.731342	2.731342	2.731342	14.285242	14.285242	13.500275	13.500274	13.500274	14.285242
Norway	14.285242	3.500728	14.285241	14.285241	15.120058	14.285243	13.500274	13.500275	13.500275	13.479275	1.58709	3.500728	3.500729	3.390728	3.500729	3.500729	3.500729	3.500729	3.500729	3.500729	3.500729	3.500729	3.500728	11.36367	3.500729	3.500729	3.477729	3.477729	3.353729	3.353729	3.353729	3.353729	2.778729	3.353729	15.120057	15.120057	14.285242	11.36367	11.21067	11.21067	11.21067	11.21067	11.21067	14.285242	14.285242	13.500275	13.500274	13.500274	14.285242
Romania	14.285242	11.36367	14.285241	14.285241	15.120058	14.285243	13.500274	13.500275	13.500275	13.479275	11.36367	11.36367	11.363671	11.25367	11.363671	11.363671	11.363671	11.363671	11.363671	11.363671	11.363671	11.363671	11.36367	2.681452	11.363671	11.363671	11.340671	11.340671	11.216671	11.216671	11.216671	11.216671	10.641671	11.216671	15.120057	15.120057	14.285242	2.884342	2.731342	2.731342	2.731342	2.731342	2.731342	14.285242	14.285242	13.500275	13.500274	13.500274	14.285242
Moldova	14.285242	11.36367	14.285241	14.285241	15.120058	14.285243	13.500274	13.500275	13.500275	13.479275	11.36367	11.36367	11.363671	11.25367	11.363671	11.363671	11.363671	11.363671	11.363671	11.363671	11.363671	11.363671	11.36367	2.681452	11.363671	11.363671	11.340671	11.340671	11.216671	11.216671	11.216671	11.216671	10.641671	11.216671	15.120057	15.120057	14.285242	2.884342	2.731342	2.731342	2.731342	2.731342	2.731342	14.285242	14.285242	13.500275	13.500274	13.500274	14.285242
Kazakhstan	14.285243	13.500275	14.285242	14.285242	15.120059	14.285244	2.645569	1.187264	1.800874	1.779874	13.500275	13.500275	13.500276	13.390275	13.500276	13.500276	13.500276	13.500276	13.500276	13.500276	13.500276	13.500276	13.500275	13.500275	13.500276	13.500276	13.477276	13.477276	13.353276	13.353276	13.353276	13.353276	12.778276	13.353276	15.120058	15.120058	14.285243	13.500275	13.347275	13.347275	13.347275	13.347275	13.347275	14.285243	14.285243	6.799422	6.799421	2.645569	14.285243
Russia	14.285243	13.500275	14.285242	14.285242	15.120059	14.285244	2.645569	1.187264	1.800874	1.779874	13.500275	13.500275	13.500276	13.390275	13.500276	13.500276	13.500276	13.500276	13.500276	13.500276	13.500276	13.500276	13.500275	13.500275	13.500276	13.500276	13.477276	13.477276	13.353276	13.353276	13.353276	13.353276	12.778276	13.353276	15.120058	15.120058	14.285243	13.500275	13.347275	13.347275	13.347275	13.347275	13.347275	14.285243	14.285243	6.799422	6.799421	2.645569	14.285243
USSR	14.285243	13.500275	14.285242	14.285242	15.120059	14.285244	2.645569	1.187264	1.800874	1.779874	13.500275	13.500275	13.500276	13.390275	13.500276	13.500276	13.500276	13.500276	13.500276	13.500276	13.500276	13.500276	13.500275	13.500275	13.500276	13.500276	13.477276	13.477276	13.353276	13.353276	13.353276	13.353276	12.778276	13.353276	15.120058	15.120058	14.285243	13.500275	13.347275	13.347275	13.347275	13.347275	13.347275	14.285243	14.285243	6.799422	6.799421	2.645569	14.285243
Sardinia	14.285243	11.363671	14.285242	14.285242	15.120059	14.285244	13.500275	13.500276	13.500276	13.479276	11.363671	11.363671	11.363672	11.253671	11.363672	11.363672	11.363672	11.363672	11.363672	11.363672	11.363672	11.363672	11.363671	3.400391	11.363672	11.363672	11.340672	11.340672	11.216672	11.216672	11.216672	11.216672	10.641672	11.216672	15.120058	15.120058	14.285243	3.400391	3.247391	3.247391	3.247391	3.247391	3.247391	14.285243	14.285243	13.500276	13.500275	13.500275	14.285243
Serbia	14.285243	13.500275	14.285242	14.285242	15.120059	14.285244	1.46	2.64557	2.64557	2.62457	13.500275	13.500275	13.500276	13.390275	13.500276	13.500276	13.500276	13.500276	13.500276	13.500276	13.500276	13.500276	13.500275	13.500275	13.500276	13.500276	13.477276	13.477276	13.353276	13.353276	13.353276	13.353276	12.778276	13.353276	15.120058	15.120058	14.285243	13.500275	13.347275	13.347275	13.347275	13.347275	13.347275	14.285243	14.285243	6.799422	6.799421	1.46	14.285243
Serbia and Montenegro	14.278243	13.493275	14.278242	14.278242	15.113059	14.278244	1.453	2.63857	2.63857	2.61757	13.493275	13.493275	13.493276	13.383275	13.493276	13.493276	13.493276	13.493276	13.493276	13.493276	13.493276	13.493276	13.493275	13.493275	13.493276	13.493276	13.470276	13.470276	13.346276	13.346276	13.346276	13.346276	12.771276	13.346276	15.113058	15.113058	14.278243	13.493275	13.340275	13.340275	13.340275	13.340275	13.340275	14.278243	14.278243	6.792422	6.792421	1.453	14.278243
Yugoslavia	14.274243	13.489275	14.274242	14.274242	15.109059	14.274244	1.449	2.63457	2.63457	2.61357	13.489275	13.489275	13.489276	13.379275	13.489276	13.489276	13.489276	13.489276	13.489276	13.489276	13.489276	13.489276	13.489275	13.489275	13.489276	13.489276	13.466276	13.466276	13.342276	13.342276	13.342276	13.342276	12.767276	13.342276	15.109058	15.109058	14.274243	13.489275	13.336275	13.336275	13.336275	13.336275	13.336275	14.274243	14.274243	6.788422	6.788421	0.011	14.274243
Bosnia	14.285243	13.500275	14.285242	14.285242	15.120059	14.285244	1.46	2.64557	2.64557	2.62457	13.500275	13.500275	13.500276	13.390275	13.500276	13.500276	13.500276	13.500276	13.500276	13.500276	13.500276	13.500276	13.500275	13.500275	13.500276	13.500276	13.477276	13.477276	13.353276	13.353276	13.353276	13.353276	12.778276	13.353276	15.120058	15.120058	14.285243	13.500275	13.347275	13.347275	13.347275	13.347275	13.347275	14.285243	14.285243	6.799422	6.799421	1.46	14.285243
Croatia	14.285243	13.500275	14.285242	14.285242	15.120059	14.285244	1.46	2.64557	2.64557	2.62457	13.500275	13.500275	13.500276	13.390275	13.500276	13.500276	13.500276	13.500276	13.500276	13.500276	13.500276	13.500276	13.500275	13.500275	13.500276	13.500276	13.477276	13.477276	13.353276	13.353276	13.353276	13.353276	12.778276	13.353276	15.120058	15.120058	14.285243	13.500275	13.347275	13.347275	13.347275	13.347275	13.347275	14.285243	14.285243	6.799422	6.799421	1.46	14.285243
Montenegro	14.285243	13.500275	14.285242	14.285242	15.120059	14.285244	1.46	2.64557	2.64557	2.62457	13.500275	13.500275	13.500276	13.390275	13.500276	13.500276	13.500276	13.500276	13.500276	13.500276	13.500276	13.500276	13.500275	13.500275	13.500276	13.500276	13.477276	13.477276	13.353276	13.353276	13.353276	13.353276	12.778276	13.353276	15.120058	15.120058	14.285243	13.500275	13.347275	13.347275	13.347275	13.347275	13.347275	14.285243	14.285243	6.799422	6.799421	1.46	14.285243
Sri Lanka	9.574512	14.285242	13.423547	13.423547	15.120058	5.378659	14.285242	14.285243	14.285243	14.264243	14.285242	14.285242	14.285243	14.175242	14.285243	14.285243	14.285243	14.285243	14.285243	14.285243	14.285243	14.285243	14.285242	14.285242	14.285243	14.285243	14.262243	14.262243	14.138243	14.138243	14.138243	14.138243	13.563243	14.138243	15.120057	15.120057	5.378658	14.285242	14.132242	14.132242	14.132242	14.132242	14.132242	9.574512	5.378658	14.285243	14.285242	14.285242	5.378658
Slovak Republic	14.285243	13.500275	14.285242	14.285242	15.120059	14.285244	2.645569	1.800874	1.045898	0.021	13.500275	13.500275	13.500276	13.390275	13.500276	13.500276	13.500276	13.500276	13.500276	13.500276	13.500276	13.500276	13.500275	13.500275	13.500276	13.500276	13.477276	13.477276	13.353276	13.353276	13.353276	13.353276	12.778276	13.353276	15.120058	15.120058	14.285243	13.500275	13.347275	13.347275	13.347275	13.347275	13.347275	14.285243	14.285243	6.799422	6.799421	2.645569	14.285243
Slovenia	14.285243	13.500275	14.285242	14.285242	15.120059	14.285244	1.906533	2.64557	2.64557	2.62457	13.500275	13.500275	13.500276	13.390275	13.500276	13.500276	13.500276	13.500276	13.500276	13.500276	13.500276	13.500276	13.500275	13.500275	13.500276	13.500276	13.477276	13.477276	13.353276	13.353276	13.353276	13.353276	12.778276	13.353276	15.120058	15.120058	14.285243	13.500275	13.347275	13.347275	13.347275	13.347275	13.347275	14.285243	14.285243	6.799422	6.799421	1.906533	14.285243
Argentina	14.285243	11.363671	14.285242	14.285242	15.120059	14.285244	13.500275	13.500276	13.500276	13.479276	11.363671	11.363671	11.363672	11.253671	11.363672	11.363672	11.363672	11.363672	11.363672	11.363672	11.363672	11.363672	11.363671	2.400531	11.363672	11.363672	11.340672	11.340672	11.216672	11.216672	11.216672	11.216672	10.641672	11.216672	15.120058	15.120058	14.285243	2.884343	2.731343	2.731343	2.731343	2.731343	2.731343	14.285243	14.285243	13.500276	13.500275	13.500275	14.285243
Bolivia	14.285243	11.363671	14.285242	14.285242	15.120059	14.285244	13.500275	13.500276	13.500276	13.479276	11.363671	11.363671	11.363672	11.253671	11.363672	11.363672	11.363672	11.363672	11.363672	11.363672	11.363672	11.363672	11.363671	2.400531	11.363672	11.363672	11.340672	11.340672	11.216672	11.216672	11.216672	11.216672	10.641672	11.216672	15.120058	15.120058	14.285243	2.884343	2.731343	2.731343	2.731343	2.731343	2.731343	14.285243	14.285243	13.500276	13.500275	13.500275	14.285243
Chile	14.285243	11.363671	14.285242	14.285242	15.120059	14.285244	13.500275	13.500276	13.500276	13.479276	11.363671	11.363671	11.363672	11.253671	11.363672	11.363672	11.363672	11.363672	11.363672	11.363672	11.363672	11.363672	11.363671	2.400531	11.363672	11.363672	11.340672	11.340672	11.216672	11.216672	11.216672	11.216672	10.641672	11.216672	15.120058	15.120058	14.285243	2.884343	2.731343	2.731343	2.731343	2.731343	2.731343	14.285243	14.285243	13.500276	13.500275	13.500275	14.285243
Colombia	14.285243	11.363671	14.285242	14.285242	15.120059	14.285244	13.500275	13.500276	13.500276	13.479276	11.363671	11.363671	11.363672	11.253671	11.363672	11.363672	11.363672	11.363672	11.363672	11.363672	11.363672	11.363672	11.363671	2.400531	11.363672	11.363672	11.340672	11.340672	11.216672	11.216672	11.216672	11.216672	10.641672	11.216672	15.120058	15.120058	14.285243	2.884343	2.731343	2.731343	2.731343	2.731343	2.731343	14.285243	14.285243	13.500276	13.500275	13.500275	14.285243
Costa Rica	14.285243	11.363671	14.285242	14.285242	15.120059	14.285244	13.500275	13.500276	13.500276	13.479276	11.363671	11.363671	11.363672	11.253671	11.363672	11.363672	11.363672	11.363672	11.363672	11.363672	11.363672	11.363672	11.363671	2.400531	11.363672	11.363672	11.340672	11.340672	11.216672	11.216672	11.216672	11.216672	10.641672	11.216672	15.120058	15.120058	14.285243	2.884343	2.731343	2.731343	2.731343	2.731343	2.731343	14.285243	14.285243	13.500276	13.500275	13.500275	14.285243
Cuba	14.285243	11.363671	14.285242	14.285242	15.120059	14.285244	13.500275	13.500276	13.500276	13.479276	11.363671	11.363671	11.363672	11.253671	11.363672	11.363672	11.363672	11.363672	11.363672	11.363672	11.363672	11.363672	11.363671	2.400531	11.363672	11.363672	11.340672	11.340672	11.216672	11.216672	11.216672	11.216672	10.641672	11.216672	15.120058	15.120058	14.285243	2.884343	2.731343	2.731343	2.731343	2.731343	2.731343	14.285243	14.285243	13.500276	13.500275	13.500275	14.285243
Dominican Rep	14.285243	11.363671	14.285242	14.285242	15.120059	14.285244	13.500275	13.500276	13.500276	13.479276	11.363671	11.363671	11.363672	11.253671	11.363672	11.363672	11.363672	11.363672	11.363672	11.363672	11.363672	11.363672	11.363671	2.400531	11.363672	11.363672	11.340672	11.340672	11.216672	11.216672	11.216672	11.216672	10.641672	11.216672	15.120058	15.120058	14.285243	2.884343	2.731343	2.731343	2.731343	2.731343	2.731343	14.285243	14.285243	13.500276	13.500275	13.500275	14.285243
Ecuador	14.285243	11.363671	14.285242	14.285242	15.120059	14.285244	13.500275	13.500276	13.500276	13.479276	11.363671	11.363671	11.363672	11.253671	11.363672	11.363672	11.363672	11.363672	11.363672	11.363672	11.363672	11.363672	11.363671	2.400531	11.363672	11.363672	11.340672	11.340672	11.216672	11.216672	11.216672	11.216672	10.641672	11.216672	15.120058	15.120058	14.285243	2.884343	2.731343	2.731343	2.731343	2.731343	2.731343	14.285243	14.285243	13.500276	13.500275	13.500275	14.285243
El Salvador	14.285243	11.363671	14.285242	14.285242	15.120059	14.285244	13.500275	13.500276	13.500276	13.479276	11.363671	11.363671	11.363672	11.253671	11.363672	11.363672	11.363672	11.363672	11.363672	11.363672	11.363672	11.363672	11.363671	2.400531	11.363672	11.363672	11.340672	11.340672	11.216672	11.216672	11.216672	11.216672	10.641672	11.216672	15.120058	15.120058	14.285243	2.884343	2.731343	2.731343	2.731343	2.731343	2.731343	14.285243	14.285243	13.500276	13.500275	13.500275	14.285243
Equatorial Guinea	14.285243	11.363671	14.285242	14.285242	15.120059	14.285244	13.500275	13.500276	13.500276	13.479276	11.363671	11.363671	11.363672	11.253671	11.363672	11.363672	11.363672	11.363672	11.363672	11.363672	11.363672	11.363672	11.363671	2.400531	11.363672	11.363672	11.340672	11.340672	11.216672	11.216672	11.216672	11.216672	10.641672	11.216672	15.120058	15.120058	14.285243	2.884343	2.731343	2.731343	2.731343	2.731343	2.731343	14.285243	14.285243	13.500276	13.500275	13.500275	14.285243
Gran Colombia	14.103243	11.181671	14.103242	14.103242	14.938059	14.103244	13.318275	13.318276	13.318276	13.297276	11.181671	11.181671	11.181672	11.071671	11.181672	11.181672	11.181672	11.181672	11.181672	11.181672	11.181672	11.181672	11.181671	2.218531	11.181672	11.181672	11.158672	11.158672	11.034672	11.034672	11.034672	11.034672	10.459672	11.034672	14.938058	14.938058	14.103243	2.702343	2.549343	2.549343	2.549343	2.549343	2.549343	14.103243	14.103243	13.318276	13.318275	13.318275	14.103243
Guatemala	14.285243	11.363671	14.285242	14.285242	15.120059	14.285244	13.500275	13.500276	13.500276	13.479276	11.363671	11.363671	11.363672	11.253671	11.363672	11.363672	11.363672	11.363672	11.363672	11.363672	11.363672	11.363672	11.363671	2.400531	11.363672	11.363672	11.340672	11.340672	11.216672	11.216672	11.216672	11.216672	10.641672	11.216672	15.120058	15.120058	14.285243	2.884343	2.731343	2.731343	2.731343	2.731343	2.731343	14.285243	14.285243	13.500276	13.500275	13.500275	14.285243
Honduras	14.285243	11.363671	14.285242	14.285242	15.120059	14.285244	13.500275	13.500276	13.500276	13.479276	11.363671	11.363671	11.363672	11.253671	11.363672	11.363672	11.363672	11.363672	11.363672	11.363672	11.363672	11.363672	11.363671	2.400531	11.363672	11.363672	11.340672	11.340672	11.216672	11.216672	11.216672	11.216672	10.641672	11.216672	15.120058	15.120058	14.285243	2.884343	2.731343	2.731343	2.731343	2.731343	2.731343	14.285243	14.285243	13.500276	13.500275	13.500275	14.285243
Mexico	14.285243	11.363671	14.285242	14.285242	15.120059	14.285244	13.500275	13.500276	13.500276	13.479276	11.363671	11.363671	11.363672	11.253671	11.363672	11.363672	11.363672	11.363672	11.363672	11.363672	11.363672	11.363672	11.363671	2.400531	11.363672	11.363672	11.340672	11.340672	11.216672	11.216672	11.216672	11.216672	10.641672	11.216672	15.120058	15.120058	14.285243	2.884343	2.731343	2.731343	2.731343	2.731343	2.731343	14.285243	14.285243	13.500276	13.500275	13.500275	14.285243
Nicaragua	14.285243	11.363671	14.285242	14.285242	15.120059	14.285244	13.500275	13.500276	13.500276	13.479276	11.363671	11.363671	11.363672	11.253671	11.363672	11.363672	11.363672	11.363672	11.363672	11.363672	11.363672	11.363672	11.363671	2.400531	11.363672	11.363672	11.340672	11.340672	11.216672	11.216672	11.216672	11.216672	10.641672	11.216672	15.120058	15.120058	14.285243	2.884343	2.731343	2.731343	2.731343	2.731343	2.731343	14.285243	14.285243	13.500276	13.500275	13.500275	14.285243
Panama	14.285243	11.363671	14.285242	14.285242	15.120059	14.285244	13.500275	13.500276	13.500276	13.479276	11.363671	11.363671	11.363672	11.253671	11.363672	11.363672	11.363672	11.363672	11.363672	11.363672	11.363672	11.363672	11.363671	2.400531	11.363672	11.363672	11.340672	11.340672	11.216672	11.216672	11.216672	11.216672	10.641672	11.216672	15.120058	15.120058	14.285243	2.884343	2.731343	2.731343	2.731343	2.731343	2.731343	14.285243	14.285243	13.500276	13.500275	13.500275	14.285243
Paraguay	14.285243	11.363671	14.285242	14.285242	15.120059	14.285244	13.500275	13.500276	13.500276	13.479276	11.363671	11.363671	11.363672	11.253671	11.363672	11.363672	11.363672	11.363672	11.363672	11.363672	11.363672	11.363672	11.363671	2.400531	11.363672	11.363672	11.340672	11.340672	11.216672	11.216672	11.216672	11.216672	10.641672	11.216672	15.120058	15.120058	14.285243	2.884343	2.731343	2.731343	2.731343	2.731343	2.731343	14.285243	14.285243	13.500276	13.500275	13.500275	14.285243
Peru	14.285243	11.363671	14.285242	14.285242	15.120059	14.285244	13.500275	13.500276	13.500276	13.479276	11.363671	11.363671	11.363672	11.253671	11.363672	11.363672	11.363672	11.363672	11.363672	11.363672	11.363672	11.363672	11.363671	2.400531	11.363672	11.363672	11.340672	11.340672	11.216672	11.216672	11.216672	11.216672	10.641672	11.216672	15.120058	15.120058	14.285243	2.884343	2.731343	2.731343	2.731343	2.731343	2.731343	14.285243	14.285243	13.500276	13.500275	13.500275	14.285243
Spain	14.285243	11.363671	14.285242	14.285242	15.120059	14.285244	13.500275	13.500276	13.500276	13.479276	11.363671	11.363671	11.363672	11.253671	11.363672	11.363672	11.363672	11.363672	11.363672	11.363672	11.363672	11.363672	11.363671	2.400531	11.363672	11.363672	11.340672	11.340672	11.216672	11.216672	11.216672	11.216672	10.641672	11.216672	15.120058	15.120058	14.285243	2.884343	2.731343	2.731343	2.731343	2.731343	2.731343	14.285243	14.285243	13.500276	13.500275	13.500275	14.285243
United Province CA	14.112243	11.190671	14.112242	14.112242	14.947059	14.112244	13.327275	13.327276	13.327276	13.306276	11.190671	11.190671	11.190672	11.080671	11.190672	11.190672	11.190672	11.190672	11.190672	11.190672	11.190672	11.190672	11.190671	2.227531	11.190672	11.190672	11.167672	11.167672	11.043672	11.043672	11.043672	11.043672	10.468672	11.043672	14.947058	14.947058	14.112243	2.711343	2.558343	2.558343	2.558343	2.558343	2.558343	14.112243	14.112243	13.327276	13.327275	13.327275	14.112243
Uruguay	14.285243	11.363671	14.285242	14.285242	15.120059	14.285244	13.500275	13.500276	13.500276	13.479276	11.363671	11.363671	11.363672	11.253671	11.363672	11.363672	11.363672	11.363672	11.363672	11.363672	11.363672	11.363672	11.363671	2.400531	11.363672	11.363672	11.340672	11.340672	11.216672	11.216672	11.216672	11.216672	10.641672	11.216672	15.120058	15.120058	14.285243	2.884343	2.731343	2.731343	2.731343	2.731343	2.731343	14.285243	14.285243	13.500276	13.500275	13.500275	14.285243
Venezuela	14.285243	11.363671	14.285242	14.285242	15.120059	14.285244	13.500275	13.500276	13.500276	13.479276	11.363671	11.363671	11.363672	11.253671	11.363672	11.363672	11.363672	11.363672	11.363672	11.363672	11.363672	11.363672	11.363671	2.400531	11.363672	11.363672	11.340672	11.340672	11.216672	11.216672	11.216672	11.216672	10.641672	11.216672	15.120058	15.120058	14.285243	2.884343	2.731343	2.731343	2.731343	2.731343	2.731343	14.285243	14.285243	13.500276	13.500275	13.500275	14.285243
Sweden	14.285242	3.500728	14.285241	14.285241	15.120058	14.285243	13.500274	13.500275	13.500275	13.479275	1.58709	3.500728	3.500729	3.390728	3.500729	3.500729	3.500729	3.500729	3.500729	3.500729	3.500729	3.500729	3.500728	11.36367	3.500729	3.500729	3.477729	3.477729	3.353729	3.353729	3.353729	3.353729	2.778729	3.353729	15.120057	15.120057	14.285242	11.36367	11.21067	11.21067	11.21067	11.21067	11.21067	14.285242	14.285242	13.500275	13.500274	13.500274	14.285242
Ukraine	14.285243	13.500275	14.285242	14.285242	15.120059	14.285244	2.645569	0.911918	1.800874	1.779874	13.500275	13.500275	13.500276	13.390275	13.500276	13.500276	13.500276	13.500276	13.500276	13.500276	13.500276	13.500276	13.500275	13.500275	13.500276	13.500276	13.477276	13.477276	13.353276	13.353276	13.353276	13.353276	12.778276	13.353276	15.120058	15.120058	14.285243	13.500275	13.347275	13.347275	13.347275	13.347275	13.347275	14.285243	14.285243	6.799422	6.799421	2.645569	14.285243
[truncated: 45 more columns]
