# Supplementary material for: Shared Cultural History as a Predictor of Political and Economic Changes among Nation States
Source: PLoS One. 2016 Apr 25;11(4):e0152979. doi: 10.1371/journal.pone.0152979 (PMC4844133; doi:10.1371/journal.pone.0152979)
Supplement: S11 Table — (CSV) [file pone.0152979.s014.csv]

	Afghanistan	South Africa	Albania	Kosovo	Armenia	Bangladesh	Bulgaria	Belarus	Czech Republic	Czechoslovakia	Denmark	Netherlands	Suriname	Orange Free State	Ireland	Australia	Canada	Jamaica	New Zealand	Trinidad	United Kingdom	United States	Belgium	France	Austria	Germany	Germany East	Germany West	Baden	Bavaria	Prussia	Saxony	Switzerland	Wuerttemburg	Cyprus	Greece	India	Italy	Modena	Papal States	Parma	Tuscany	Two Sicilies	Iraq	Pakistan	Latvia	Lithuania	Macedonia	Nepal
Afghanistan	0	8136.04183690863	4047.63796602989	3962.29808202739	1944.12677550285	2631.47855908385	3638.46898598914	3676.58008716916	4443.41217289759	4315.64782007566	4881.73104838711	5148.64109626855	12580.0660437818	8026.20696732215	6045.77303134873	9799.37897744439	10438.1568851667	13059.3170929711	13820.4385911929	12490.7918843134	5638.77257653233	11903.5247759598	5253.24271462675	5446.76478427982	4585.20408101699	4901.17318061552	4712.17428042048	4827.24436985527	4936.65715796555	4727.01111399635	4474.74667058753	4588.0303288142	4979.07935253001	4832.45157230175	2945.72727584987	3888.77346690188	1871.84356411059	4658.5101485778	4769.75162568746	4600.61804061152	4813.71751590475	4748.4840854725	4440.51176610461	1955.09325269106	579.526136706775	4028.26902871608	4041.31703452133	3879.3669310961	1900.17461392822
South Africa	8136.04183690863	0	7794.54305247107	7939.71356712224	7973.51809907507	9191.13067789826	8006.6873295599	9126.23231525592	8765.75629612063	8701.04917687599	9544.4230177767	9218.88267808979	9256.01436017861	194.504227119576	9630.21183966036	10221.7363267992	12971.6480516899	12041.6043221408	11640.9741638679	10120.1785547211	9562.22692441508	14544.5258078374	9056.74627113793	8629.74780362616	8542.01654840444	9016.7295902441	9191.92611140461	8892.6101670888	8711.6411526528	8742.12359455578	9197.55594932657	8966.14516451062	8602.10214867123	8731.3288415234	7178.85152186741	7564.09989915555	7873.04181635818	8037.21094346829	8294.5807658535	8004.68771563622	8319.25743327911	8143.27228005439	7853.89666313136	7209.26294435702	8174.52882715687	9563.22703959942	9451.56876478749	7841.93910243943	8993.35131471192
Albania	4047.63796602989	7794.54305247107	0	171.554297532724	2109.53502892361	6652.1614380135	469.103834989811	1463.62417463956	1008.61308329254	920.101603401259	1819.071716597	1670.69953098297	8542.71817306612	7808.14387248759	2483.45205255329	13798.9301174296	7282.72442776545	9284.53580440875	17841.3139263538	8456.37187014771	2179.21451583373	9151.81056711502	1623.95284908955	1550.40652825327	876.846346805261	1396.23641672679	1463.62417463956	1266.10201533803	1203.4069421236	1101.90461759271	1415.9058632064	1228.82380435537	1166.87095860087	1152.05503768224	1318.021315586	280.124187852243	5822.62849542027	643.903524653948	844.204816281968	580.595860111877	891.61227588649	761.002388107321	395.156346451561	2299.8886096339	4622.29264921286	1814.9214312432	1693.04499524959	176.19765464992	5906.858031718
Kosovo	3962.29808202739	7939.71356712224	171.554297532724	0	2018.81467201233	6553.69570406201	334.86304503769	1293.5323780692	903.717921812637	801.807340740162	1710.79057689375	1605.47572957645	8641.11573373907	7950.28988062516	2449.25416583455	13736.9512843738	7250.30773355647	9315.11235647282	17777.023504678	8532.2155619431	2125.4212366607	9104.06040479417	1581.1922572616	1564.45258126708	817.759247227448	1324.66849691184	1360.10911369492	1198.02787443904	1167.04558160744	1037.5708394238	1289.82327198648	1127.13188975592	1148.67683525978	1101.77690023311	1321.82877655689	381.921242840433	5757.13312796153	697.585230214566	852.644207646139	638.578097248018	900.100980843598	797.630776807445	491.343225119333	2265.44814913016	4539.36983306	1653.52441892898	1533.02615158174	125.607203040184	5807.58735050948
Armenia	1944.12677550285	7973.51809907507	2109.53502892361	2018.81467201233	0	4543.62110893725	1694.38907806065	1935.10096893932	2549.30145574715	2417.60034929891	3101.97301295559	3287.4151546812	10651.9438573954	7919.77173171799	4196.45920625247	11736.0927933578	8832.41235605945	11217.2535065696	15764.2035674831	10547.3117021662	3802.54148796902	10517.4114433071	3364.9341608352	3515.73207156823	2661.76122159038	3022.54576496612	2873.57300550419	2934.8903426999	3020.84083371947	2819.96715225756	2656.11929168365	2717.44186319102	3053.24554902637	2921.22006131618	1194.25983504542	1971.07132308737	3766.09903076213	2714.4814043294	2829.30051966107	2656.81387832842	2873.89434164946	2804.68272983475	2500.0736734927	783.463183708381	2522.2595894264	2378.04081671774	2348.75593341054	1938.87852265454	3799.08294308982
Bangladesh	2631.47855908385	9191.13067789826	6652.1614380135	6553.69570406201	4543.62110893725	0	6222.59155060949	6042.57695695768	6920.76339599056	6801.89850667614	7204.52632113507	7559.38118091545	15194.5278277873	9028.48003301964	8408.77596517008	7311.55430674328	12161.0665187742	15129.9658637224	11256.4374333378	15007.7940736744	7997.32472409308	13082.3452281482	7699.62533924758	7967.73213992791	7103.70160145636	7343.79299183041	7111.0161930261	7291.28872425438	7434.92620498449	7215.45044068269	6861.90398572498	7030.49028912241	7495.34579341559	7325.15102354887	5575.71347461324	6509.205436929	1411.38018127592	7242.08052635904	7325.30580580921	7187.12876756565	7366.65592702712	7321.51540699789	7040.21932759055	4568.33493584634	2087.29452112767	6286.66986976914	6335.51564280496	6480.05844195558	746.386741731994
Bulgaria	3638.46898598914	8006.6873295599	469.103834989811	334.86304503769	1694.38907806065	6222.59155060949	0	1133.86624881292	1033.43840629584	908.389464015897	1798.1319651892	1783.49568887258	8972.7836315966	8006.6873295599	2664.6840593224	13424.5325810448	7451.34424431039	9596.98057916697	17458.3876802269	8853.11365828139	2313.79602910051	9276.58926974056	1795.5733049246	1847.61522446983	1035.77853188618	1499.25765962309	1469.22035564875	1383.09978668808	1400.73583621156	1235.52721033222	1343.7356688947	1250.33749564429	1405.34616349126	1318.42463497571	1125.44269450313	511.00052448833	5445.93346389839	1021.2298874253	1144.25650572938	964.948794031694	1190.33961683612	1110.65362227248	826.204453853646	1994.60599441637	4216.6109633675	1556.72897302382	1447.29708653176	297.948827113685	5476.32179389498
Belarus	3676.58008716916	9126.23231525592	1463.62417463956	1293.5323780692	1935.10096893932	6042.57695695768	1133.86624881292	0	966.754368474618	887.638700354894	1205.27319394169	1516.93086851183	9251.03555532006	9120.04683591154	2383.51954642901	13353.3798787505	6898.40910356034	9382.96157991363	17148.871031996	8966.37260985726	1972.4558928398	8596.46556723532	1667.24750112065	2018.34830081482	1233.52897526863	1315.53998724108	1068.47659634303	1286.02092269765	1475.74958561455	1254.56008929398	819.470504643577	1011.92048568643	1570.52656655616	1363.54379838906	2039.8302338416	1622.82767880098	5548.28493278972	1638.33167829428	1553.57359746119	1618.49751679822	1576.4068823475	1635.50365635679	1624.70341072135	2563.41855490789	4239.62093992932	484.073445635687	421.742595947827	1355.38225554645	5312.06349480554
Czech Republic	4443.41217289759	8765.75629612063	1008.61308329254	903.717921812637	2549.30145574715	6920.76339599056	1033.43840629584	966.754368474618	0	133.205715195687	810.518063291711	759.498599028479	8325.69141041511	8787.46478787296	1661.81505019126	14221.3130050969	6423.67174886355	8668.26098259323	18110.1051516677	8092.20043912799	1290.29937352011	8243.18102718904	815.655355415158	1064.4455023532	294.421641227756	479.985050131374	456.646952435472	385.770371619892	520.207304578189	297.044794244299	440.092705413266	223.646565757823	605.163535099555	407.938925172276	2158.45760348738	1277.51215774119	6301.09133344428	802.370995473941	630.953083537759	810.946540147564	641.775719094783	749.27206273009	920.694322364348	2987.11112052758	5020.38226526555	1057.01099026086	933.276026656543	1025.87290781437	6180.37487325581
Czechoslovakia	4315.64782007566	8701.04917687599	920.101603401259	801.807340740162	2417.60034929891	6801.89850667614	908.389464015897	887.638700354894	133.205715195687	0	910.216873547401	891.862166302075	8437.22019306681	8719.18256409588	1794.99333875099	14098.3908931977	6553.75011290452	8800.33247704483	18010.5043399677	8213.41249071905	1422.25606430507	8368.94453280805	947.48309067585	1172.9264291359	345.893676292928	613.126004193303	565.619261343975	517.382771652238	633.265636072628	414.228655043244	497.548420207177	341.948760900132	705.085302207136	523.308274824782	2033.81554329717	1181.01014403514	6171.57696742802	802.32604243049	671.584011313526	800.303452356348	691.025096359827	770.554930344971	880.881628206452	2854.55571884017	4893.08584286255	1036.67284596023	910.216873547401	920.739434089776	6060.52348812617
Denmark	4881.73104838711	9544.4230177767	1819.071716597	1710.79057689375	3101.97301295559	7204.52632113507	1798.1319651892	1205.27319394169	810.518063291711	910.216873547401	0	506.784631241138	8168.13818354063	9572.64255508716	1205.27319394169	14496.6291580123	5747.00828128414	8177.70631126163	17983.2997311382	7818.33573670653	795.833326996569	7513.31380784285	729.721724697829	1243.01116759392	1002.88506057826	559.878908492306	357.671878743524	667.169559867353	884.352024834166	805.707621395316	466.357425080267	591.69909825166	1010.17191345386	833.989495524303	2914.63161368467	2087.31900047071	6753.31304492901	1511.80333024657	1265.87190005183	1540.94559108588	1248.93441952121	1415.20792680316	1693.07260974098	3650.00908125147	5443.50672975656	925.371399257489	869.021370812285	1830.76669374338	6483.93295040122
Netherlands	5148.64109626855	9218.88267808979	1670.69953098297	1605.47572957645	3287.4151546812	7559.38118091545	1783.49568887258	1516.93086851183	759.498599028479	891.862166302075	506.784631241138	0	7751.57881489557	9258.9749603818	909.321121673166	14870.2989431848	5668.02154699296	7933.63247623291	18488.5025224877	7449.45477463642	531.24068597794	7501.84394466448	223.994618542888	743.88935909165	793.907700912638	284.352384164102	448.49982146792	407.455753489477	514.893664262679	569.439023387024	698.442203399526	570.266478659575	617.162355052206	527.064640332967	2903.18477612533	1950.71040045838	7016.09726154057	1210.66326492912	942.133827519905	1255.53657624577	910.618850491753	1091.10664615611	1444.12791953456	3746.41503412824	5721.019863971	1355.96171805008	1271.5386932087	1731.07975844637	6827.72186991447
Suriname	12580.0660437818	9256.01436017861	8542.71817306612	8641.11573373907	10651.9438573954	15194.5278277873	8972.7836315966	9251.03555532006	8325.69141041511	8437.22019306681	8168.13818354063	7751.57881489557	0	9448.67371692894	6980.7204544985	17284.680526689	4987.23881471407	2800.91338666114	13564.1385219313	953.567891124249	7378.23185564101	5614.19841964885	7585.39898687246	7264.34048724649	8120.57835603905	7935.51218668939	8195.47767481726	7970.98172838884	7805.94075473253	8028.67324036664	8445.33842446913	8241.46593445539	7734.51187445658	7917.83472003218	9661.60639781801	8691.62084891555	14231.2376584581	7954.62250353957	7881.57855060163	8008.86709447915	7841.64858849706	7878.39231145013	8154.30854497203	10692.3854696808	13145.9007082673	9090.16689401942	9017.99468913692	8714.55082278912	14448.6333550285
Orange Free State	8026.20696732215	194.504227119576	7808.14387248759	7950.28988062516	7919.77173171799	9028.48003301964	8006.6873295599	9120.04683591154	8787.46478787296	8719.18256409588	9572.64255508716	9258.9749603818	9448.67371692894	0	9694.05646920206	10056.8804649807	13122.6640238054	12232.7690679393	11562.941119373	10310.7452702628	9614.24090864098	14718.2989241897	9101.5568178701	8683.7483711864	8569.75754267743	9050.8657800855	9218.46707547355	8925.45479887653	8749.28607979947	8772.97056761781	9216.44506589617	8990.81646018025	8641.81987167684	8765.56850438792	7154.27483357715	7572.6280256187	7719.88450236872	8069.76732978246	8329.53118024433	8035.52002173689	8355.4636883029	8178.25613224008	7880.05277653065	7150.45906730048	8049.95048230292	9563.22703959942	9453.47413445163	7850.02372143739	8843.96979600504
Ireland	6045.77303134873	9630.21183966036	2483.45205255329	2449.25416583455	4196.45920625247	8408.77596517008	2664.6840593224	2383.51954642901	1661.81505019126	1794.99333875099	1205.27319394169	909.321121673166	6980.7204544985	9694.05646920206	0	15700.2868749095	4801.4502958562	7027.20420371948	18672.2956825729	6613.32122675947	411.987216147341	6671.94801407999	870.35469405045	1059.84554834926	1636.06374516748	1181.89726490511	1334.02674359521	1286.02092269765	1282.8968601023	1429.15695370482	1571.97742181591	1479.58700455783	1319.71501534286	1350.58031340648	3768.12050260436	2759.78138141062	7915.9201554242	1915.18579407113	1659.73336543877	1973.53118679977	1615.49401474032	1783.10260007485	2183.4356822292	4645.73441072989	6615.06081506263	2128.95968783718	2073.71861939027	2573.20317100842	7685.92835888498
Australia	9799.37897744439	10221.7363267992	13798.9301174296	13736.9512843738	11736.0927933578	7311.55430674328	13424.5325810448	13353.3798787505	14221.3130050969	14098.3908931977	14496.6291580123	14870.2989431848	17284.680526689	10056.8804649807	15700.2868749095	0	16755.9812848946	16761.8409671934	4042.59602490415	17710.4198704185	15292.4624665556	15228.7236877702	15010.1500595575	15245.7144224926	14382.3375191474	14654.122809046	14421.8114597764	14597.3945542038	14727.7678230361	14512.5301811714	14172.2407835986	14340.1708004751	14776.493327587	14620.5735117952	12540.1840898386	13595.3881000609	7979.85264339154	14433.2125022381	14565.1568849862	14372.3584298163	14609.9326135013	14533.1672458162	14193.2530332228	11513.7472043261	9219.87048251757	13571.702848443	13631.1137777067	13641.5779193212	8046.34129641821
Canada	10438.1568851667	12971.6480516899	7282.72442776545	7250.30773355647	8832.41235605945	12161.0665187742	7451.34424431039	6898.40910356034	6423.67174886355	6553.75011290452	5747.00828128414	5668.02154699296	4987.23881471407	13122.6640238054	4801.4502958562	16755.9812848946	0	3035.94485508039	14525.3138094325	4074.25780165814	5137.56070036987	1943.96168033737	5669.3728231999	5776.82437862723	6434.76723760428	5952.13955548911	6019.58785801462	6069.23224891361	6084.34519951906	6221.64576049114	6207.8451191614	6216.4723468837	6116.04548353895	6149.52394879104	8566.29702951419	7556.80588085654	12234.3250098061	6689.71436450222	6447.94543469732	6751.211584419	6401.91548236478	6558.46268706397	6963.32691127582	9392.68033682812	10940.8054099518	6475.34392928434	6490.42428645042	7374.50323493599	11596.4755060117
Jamaica	13059.3170929711	12041.6043221408	9284.53580440875	9315.11235647282	11217.2535065696	15129.9658637224	9596.98057916697	9382.96157991363	8668.26098259323	8800.33247704483	8177.70631126163	7933.63247623291	2800.91338666114	12232.7690679393	7027.20420371948	16761.8409671934	3035.94485508039	0	12869.7605841458	1924.31798935006	7429.16976723579	2920.52218351415	7852.85457549771	7752.32080788348	8575.24099943393	8195.00235792603	8359.74719885259	8282.95246188842	8210.54060003	8402.73585991287	8591.54922819991	8502.15012505063	8193.36882674745	8305.01066279413	10590.5414117715	9518.43285079175	14930.3542451282	8640.723439426	8462.89011585735	8704.22862550972	8415.615447539	8525.48858473187	8901.47440818956	11580.3408078217	13617.2754710524	9041.83516945249	9021.65021682594	9424.43284157084	14502.8429116146
New Zealand	13820.4385911929	11640.9741638679	17841.3139263538	17777.023504678	15764.2035674831	11256.4374333378	17458.3876802269	17148.871031996	18110.1051516677	18010.5043399677	17983.2997311382	18488.5025224877	13564.1385219313	11562.941119373	18672.2956825729	4042.59602490415	14525.3138094325	12869.7605841458	0	13718.6427006711	18539.2599968956	12584.4176554691	18706.8901073529	19164.1028456172	18339.8530470683	18414.9285492353	18116.3567115524	18421.9060724356	18624.6121272121	18402.9538025547	17888.0472249743	18147.0071675585	18714.4196512552	18512.3818594291	16562.868866183	17629.9601686013	12021.0972677517	18474.4328183233	18581.7370142036	18414.2327735833	18622.9431950568	18568.8839287393	18235.1055080974	15548.7385350262	13241.9576148481	17179.1107600734	17281.9675746857	17683.8776567365	12002.2476329618
Trinidad	12490.7918843134	10120.1785547211	8456.37187014771	8532.2155619431	10547.3117021662	15007.7940736744	8853.11365828139	8966.37260985726	8092.20043912799	8213.41249071905	7818.33573670653	7449.45477463642	953.567891124249	10310.7452702628	6613.32122675947	17710.4198704185	4074.25780165814	1924.31798935006	13718.6427006711	0	7022.80811914601	4668.94821437899	7308.3173762413	7056.3722536732	7921.54655031779	7664.23031684738	7897.9417242824	7718.61033600289	7581.87207485053	7799.22300167877	8147.49086387259	7977.80285015866	7527.83713278399	7690.33992924124	9667.47488139998	8639.71682760729	14270.0273675994	7834.8305804298	7722.1004889757	7893.69589391206	7678.59109422325	7742.63354677052	8061.39940672587	10704.3507316419	13069.5123111253	8742.11383435277	8685.46263964268	8620.26904307005	14271.3555048746
United Kingdom	5638.77257653233	9562.22692441508	2179.21451583373	2125.4212366607	3802.54148796902	7997.32472409308	2313.79602910051	1972.4558928398	1290.29937352011	1422.25606430507	795.833326996569	531.24068597794	7378.23185564101	9614.24090864098	411.987216147341	15292.4624665556	5137.56070036987	7429.16976723579	18539.2599968956	7022.80811914601	0	6978.64405569483	563.817022936048	933.988830300876	1308.14036462283	814.781232545485	931.074418024621	932.491358400276	982.617894199103	1088.58880763696	1164.03238879348	1093.92476709765	1049.75161590804	1027.38127955445	3431.23083352496	2459.01275667092	7509.74192473668	1663.10927818462	1395.69164427869	1715.78643502863	1356.23975408344	1534.35287785091	1917.6903219637	4276.38063222629	6206.78582068819	1720.97068324186	1662.99149523539	2250.86494686937	7274.02493482856
United States	11903.5247759598	14544.5258078374	9151.81056711502	9104.06040479417	10517.4114433071	13082.3452281482	9276.58926974056	8596.46556723532	8243.18102718904	8368.94453280805	7513.31380784285	7501.84394466448	5614.19841964885	14718.2989241897	6671.94801407999	15228.7236877702	1943.96168033737	2920.52218351415	12584.4176554691	4668.94821437899	6978.64405569483	0	7528.15171943515	7680.16026270087	8286.56239112459	7785.35992619919	7815.6668804703	7908.56195049712	7948.4040614533	8066.94948968139	7979.65056820771	8027.32468940166	7991.59839409376	8004.05484758504	10401.4640728945	9429.85031603855	13535.3519257236	8581.30534358334	8330.81162112573	8641.29035113294	8285.96631972677	8449.25400123752	8852.56108751522	11149.5219635299	12334.0938409606	8140.30806841981	8176.55035818449	9229.48156676009	12675.4826330948
Belgium	5253.24271462675	9056.74627113793	1623.95284908955	1581.1922572616	3364.9341608352	7699.62533924758	1795.5733049246	1667.24750112065	815.655355415158	947.48309067585	729.721724697829	223.994618542888	7585.39898687246	9101.5568178701	870.35469405045	15010.1500595575	5669.3728231999	7852.85457549771	18706.8901073529	7308.3173762413	563.817022936048	7528.15171943515	0	521.777337941079	765.91521286532	356.06245258482	616.430131286969	430.100319143044	421.39863301183	560.93472113759	862.997566963352	670.496345822338	487.150432789389	480.422996419498	2898.21521570643	1902.78324980418	7114.37812764177	1100.54976781978	832.344535990141	1152.41824860656	793.67944953346	972.915277895083	1353.87826682931	3782.06932977586	5828.8490541566	1549.70319196732	1457.51136435278	1705.75491492065	6963.80914528978
France	5446.76478427982	8629.74780362616	1550.40652825327	1564.45258126708	3515.73207156823	7967.73213992791	1847.61522446983	2018.34830081482	1064.4455023532	1172.9264291359	1243.01116759392	743.88935909165	7264.34048724649	8683.7483711864	1059.84554834926	15245.7144224926	5776.82437862723	7752.32080788348	19164.1028456172	7056.3722536732	933.988830300876	7680.16026270087	521.777337941079	0	865.249391140326	757.703339890268	1059.84554834926	742.384652709359	544.781893928519	768.161372619793	1279.92723059094	1017.09648914973	472.387047805551	657.476399549938	2868.35767101638	1808.29899653321	7281.28222308886	921.464223803273	711.986221786828	984.748715791385	664.431960278321	793.966054172264	1195.53530929782	3829.44001665108	6026.19567940765	1991.28570728116	1885.56392385664	1677.3628682785	7224.48745646536
Austria	4585.20408101699	8542.01654840444	876.846346805261	817.759247227448	2661.76122159038	7103.70160145636	1035.77853188618	1233.52897526863	294.421641227756	345.893676292928	1002.88506057826	793.907700912638	8120.57835603905	8569.75754267743	1636.06374516748	14382.3375191474	6434.76723760428	8575.24099943393	18339.8530470683	7921.54655031779	1308.14036462283	8286.56239112459	765.91521286532	865.249391140326	0	521.387078728892	650.559763665905	390.18657867867	365.943596381878	225.384144709913	711.791571686667	434.207708345244	394.156550647518	285.502105773054	2132.31050575527	1156.81361249776	6427.36351727239	525.514951693119	336.600367620112	544.860278580627	349.49241489729	458.419412509001	690.832876923569	3029.23110457736	5164.37875288983	1351.38662025472	1227.42938620538	943.022361625568	6359.98722979552
Germany	4901.17318061552	9016.7295902441	1396.23641672679	1324.66849691184	3022.54576496612	7343.79299183041	1499.25765962309	1315.53998724108	479.985050131374	613.126004193303	559.878908492306	284.352384164102	7935.51218668939	9050.8657800855	1181.89726490511	14654.122809046	5952.13955548911	8195.00235792603	18414.9285492353	7664.23031684738	814.781232545485	7785.35992619919	356.06245258482	757.703339890268	521.387078728892	0	302.663085545012	131.780474196642	324.474239028656	296.499881459254	528.57253011489	314.705460127898	450.71047279526	285.402383062509	2618.93003095764	1675.61509980043	6764.51788034721	981.755841638026	722.312967539355	1019.41303441351	699.775285186396	873.570188294036	1194.78341079176	3466.30352515575	5476.02987453136	1235.86490030463	1133.90051904973	1450.19126738019	6607.78274384911
Germany East	4712.17428042048	9191.92611140461	1463.62417463956	1360.10911369492	2873.57300550419	7111.0161930261	1469.22035564875	1068.47659634303	456.646952435472	565.619261343975	357.671878743524	448.49982146792	8195.47767481726	9218.46707547355	1334.02674359521	14421.8114597764	6019.58785801462	8359.74719885259	18116.3567115524	7897.9417242824	931.074418024621	7815.6668804703	616.430131286969	1059.84554834926	650.559763665905	302.663085545012	0	361.134826152812	598.167821421287	469.300943617933	250.402264837522	234.840954024022	725.562317799119	521.672362214551	2592.98725668073	1733.98273315028	6581.9524775156	1168.13723246299	934.149667818897	1193.29999882447	923.175901346577	1079.82606180499	1338.44116513127	3374.21338295962	5282.49667044629	938.781620174681	842.186627937231	1481.70947950187	6379.80100103002
Germany West	4827.24436985527	8892.6101670888	1266.10201533803	1198.02787443904	2934.8903426999	7291.28872425438	1383.09978668808	1286.02092269765	385.770371619892	517.382771652238	667.169559867353	407.455753489477	7970.98172838884	8925.45479887653	1286.02092269765	14597.3945542038	6069.23224891361	8282.95246188842	18421.9060724356	7718.61033600289	932.491358400276	7908.56195049712	430.100319143044	742.384652709359	390.18657867867	131.780474196642	361.134826152812	0	237.863938406775	164.939524936003	544.88505773747	275.845477772341	364.648531392908	166.950201931804	2498.73984109059	1545.75377727232	6686.30254469285	855.696678060641	600.946286138844	891.394614579599	582.078246663063	751.55246960455	1063.98034567841	3359.77947964957	5403.68650011467	1256.41942499739	1146.73619205487	1323.63023951057	6552.8023301171
Baden	4936.65715796555	8711.6411526528	1203.4069421236	1167.04558160744	3020.84083371947	7434.92620498449	1400.73583621156	1475.74958561455	520.207304578189	633.265636072628	884.352024834166	514.893664262679	7805.94075473253	8749.28607979947	1282.8968601023	14727.7678230361	6084.34519951906	8210.54060003	18624.6121272121	7581.87207485053	982.617894199103	7948.4040614533	421.39863301183	544.781893928519	365.943596381878	324.474239028656	598.167821421287	237.863938406775	0	223.435201521348	776.333958702591	490.838168237607	127.940467939466	112.703652750789	2487.86120737904	1481.80230783428	6784.63534419174	696.625151304529	427.485005040671	743.484316896459	395.914939927199	576.227399582638	938.562650212531	3394.81854375919	5515.22324514408	1484.34969185507	1371.22858698108	1290.57114838688	6693.21135764564
Bavaria	4727.01111399635	8742.12359455578	1101.90461759271	1037.5708394238	2819.96715225756	7215.45044068269	1235.52721033222	1254.56008929398	297.044794244299	414.228655043244	805.707621395316	569.439023387024	8028.67324036664	8772.97056761781	1429.15695370482	14512.5301811714	6221.64576049114	8402.73585991287	18402.9538025547	7799.22300167877	1088.58880763696	8066.94948968139	560.93472113759	768.161372619793	225.384144709913	296.499881459254	469.300943617933	164.939524936003	223.435201521348	0	594.985567750185	298.786144513234	319.410569756186	110.917844477419	2344.75798352878	1381.74007961635	6579.73378188282	706.282830414074	464.892307747307	737.532898499967	454.654232455576	611.579861754953	903.177555308992	3221.32181408003	5304.94052650864	1288.16439674796	1170.87138714423	1163.14239485323	6474.40068679484
Prussia	4474.74667058753	9197.55594932657	1415.9058632064	1289.82327198648	2656.11929168365	6861.90398572498	1343.7356688947	819.470504643577	440.092705413266	497.548420207177	466.357425080267	698.442203399526	8445.33842446913	9216.44506589617	1571.97742181591	14172.2407835986	6207.8451191614	8591.54922819991	17888.0472249743	8147.49086387259	1164.03238879348	7979.65056820771	862.997566963352	1279.92723059094	711.791571686667	528.57253011489	250.402264837522	544.88505773747	776.333958702591	594.985567750185	0	296.339764048429	897.153765633954	679.195508355301	2453.12665310556	1671.38821629503	6345.74521463203	1234.90435421067	1035.51048996593	1247.74920853883	1035.51203371505	1168.6155475601	1360.25950170702	3186.37999245072	5043.19411945276	712.190238472469	606.082249355181	1404.10445199908	6131.48572643696
Saxony	4588.0303288142	8966.14516451062	1228.82380435537	1127.13188975592	2717.44186319102	7030.49028912241	1250.33749564429	1011.92048568643	223.646565757823	341.948760900132	591.69909825166	570.266478659575	8241.46593445539	8990.81646018025	1479.58700455783	14340.1708004751	6216.4723468837	8502.15012505063	18147.0071675585	7977.80285015866	1093.92476709765	8027.32468940166	670.496345822338	1017.09648914973	434.207708345244	314.705460127898	234.840954024022	275.845477772341	490.838168237607	298.786144513234	296.339764048429	0	606.706004087341	387.646040428272	2375.75718632374	1499.68850404384	6452.65998808023	959.275994178465	744.989863198185	978.730092927647	742.24051981606	882.993089863035	1112.6553470175	3184.70796221005	5162.40871338239	994.689859955655	880.488579191279	1249.48116277777	6293.90507228172
Switzerland	4979.07935253001	8602.10214867123	1166.87095860087	1148.67683525978	3053.24554902637	7495.34579341559	1405.34616349126	1570.52656655616	605.163535099555	705.085302207136	1010.17191345386	617.162355052206	7734.51187445658	8641.81987167684	1319.71501534286	14776.493327587	6116.04548353895	8193.36882674745	18714.4196512552	7527.83713278399	1049.75161590804	7991.59839409376	487.150432789389	472.387047805551	394.156550647518	450.71047279526	725.562317799119	364.648531392908	127.940467939466	319.410569756186	897.153765633954	606.706004087341	0	219.070495532849	2469.62497567125	1441.1553812528	6819.29159401598	613.489912472652	346.304054570726	666.226385438764	306.582155320326	485.937692393222	870.602277208817	3398.59799016512	5558.31366366655	1601.35289797748	1486.18902306942	1269.15295673749	6752.12426800608
Wuerttemburg	4832.45157230175	8731.3288415234	1152.05503768224	1101.77690023311	2921.22006131618	7325.15102354887	1318.42463497571	1363.54379838906	407.938925172276	523.308274824782	833.989495524303	527.064640332967	7917.83472003218	8765.56850438792	1350.58031340648	14620.5735117952	6149.52394879104	8305.01066279413	18512.3818594291	7690.33992924124	1027.38127955445	8004.05484758504	480.422996419498	657.476399549938	285.502105773054	285.402383062509	521.672362214551	166.950201931804	112.703652750789	110.917844477419	679.195508355301	387.646040428272	219.070495532849	0	2417.79232526673	1432.02029946482	6683.09583528657	697.150946489899	437.051393735566	736.614555204738	416.052456061263	588.245950468143	918.648819441662	3309.57224902407	5410.68602626914	1382.28271630885	1267.29040268988	1226.69884483632	6583.83145106961
Cyprus	2945.72727584987	7178.85152186741	1318.021315586	1321.82877655689	1194.25983504542	5575.71347461324	1125.44269450313	2039.8302338416	2158.45760348738	2033.81554329717	2914.63161368467	2903.18477612533	9661.60639781801	7154.27483357715	3768.12050260436	12540.1840898386	8566.29702951419	10590.5414117715	16562.868866183	9667.47488139998	3431.23083352496	10401.4640728945	2898.21521570643	2868.35767101638	2132.31050575527	2618.93003095764	2592.98725668073	2498.73984109059	2487.86120737904	2344.75798352878	2453.12665310556	2375.75718632374	2469.62497567125	2417.79232526673	0	1072.35530868938	4605.62512623237	1956.86521983103	2159.95483928545	1892.95997502407	2207.5634134242	2078.00478505761	1690.93895154001	1037.53668245599	3494.03122674483	2519.10229380934	2433.38083746884	1200.47251888855	4845.57184202684
Greece	3888.77346690188	7564.09989915555	280.124187852243	381.921242840433	1971.07132308737	6509.205436929	511.00052448833	1622.82767880098	1277.51215774119	1181.01014403514	2087.31900047071	1950.71040045838	8691.62084891555	7572.6280256187	2759.78138141062	13595.3881000609	7556.80588085654	9518.43285079175	17629.9601686013	8639.71682760729	2459.01275667092	9429.85031603855	1902.78324980418	1808.29899653321	1156.81361249776	1675.61509980043	1733.98273315028	1545.75377727232	1481.80230783428	1381.74007961635	1671.38821629503	1499.68850404384	1441.1553812528	1432.02029946482	1072.35530868938	0	5631.57190018811	889.158223935648	1111.13841656506	825.298363754338	1157.9370465685	1014.39345926529	619.526262142784	2082.27854421672	4458.10024090689	2013.43360763422	1896.0739258212	277.987316611397	5766.53228861078
India	1871.84356411059	7873.04181635818	5822.62849542027	5757.13312796153	3766.09903076213	1411.38018127592	5445.93346389839	5548.28493278972	6301.09133344428	6171.57696742802	6753.31304492901	7016.09726154057	14231.2376584581	7719.88450236872	7915.9201554242	7979.85264339154	12234.3250098061	14930.3542451282	12021.0972677517	14270.0273675994	7509.74192473668	13535.3519257236	7114.37812764177	7281.28222308886	6427.36351727239	6764.51788034721	6581.9524775156	6686.30254469285	6784.63534419174	6579.73378188282	6345.74521463203	6452.65998808023	6819.29159401598	6683.09583528657	4605.62512623237	5631.57190018811	0	6453.73461793054	6588.89773794038	6393.18926035389	6634.32635588872	6553.41380267304	6217.68184694283	3568.09064348683	1316.00618721693	5892.38484999474	5909.52614552279	5662.85950698569	1138.21035597686
Italy	4658.5101485778	8037.21094346829	643.903524653948	697.585230214566	2714.4814043294	7242.08052635904	1021.2298874253	1638.33167829428	802.370995473941	802.32604243049	1511.80333024657	1210.66326492912	7954.62250353957	8069.76732978246	1915.18579407113	14433.2125022381	6689.71436450222	8640.723439426	18474.4328183233	7834.8305804298	1663.10927818462	8581.30534358334	1100.54976781978	921.464223803273	525.514951693119	981.755841638026	1168.13723246299	855.696678060641	696.625151304529	706.282830414074	1234.90435421067	959.275994178465	613.489912472652	697.150946489899	1956.86521983103	889.158223935648	6453.73461793054	0	269.641923402547	63.9343009932377	306.9090383624	132.161770110355	274.384076838612	2943.32522302101	5236.05881818426	1838.98324295454	1712.45301219519	792.425341894344	6495.7089351586
Modena	4769.75162568746	8294.5807658535	844.204816281968	852.644207646139	2829.30051966107	7325.30580580921	1144.25650572938	1553.57359746119	630.953083537759	671.584011313526	1265.87190005183	942.133827519905	7881.57855060163	8329.53118024433	1659.73336543877	14565.1568849862	6447.94543469732	8462.89011585735	18581.7370142036	7722.1004889757	1395.69164427869	8330.81162112573	832.344535990141	711.986221786828	336.600367620112	722.312967539355	934.149667818897	600.946286138844	427.485005040671	464.892307747307	1035.51048996593	744.989863198185	346.304054570726	437.051393735566	2159.95483928545	1111.13841656506	6588.89773794038	269.641923402547	0	320.100087675827	47.6649150867868	151.314004056546	525.091419695533	3117.99884912765	5349.04875169063	1687.96065425165	1564.02196812033	965.569942248201	6579.49223995666
Papal States	4600.61804061152	8004.68771563622	580.595860111877	638.578097248018	2656.81387832842	7187.12876756565	964.948794031694	1618.49751679822	810.946540147564	800.303452356348	1540.94559108588	1255.53657624577	8008.86709447915	8035.52002173689	1973.53118679977	14372.3584298163	6751.211584419	8704.22862550972	18414.2327735833	7893.69589391206	1715.78643502863	8641.29035113294	1152.41824860656	984.748715791385	544.860278580627	1019.41303441351	1193.29999882447	891.394614579599	743.484316896459	737.532898499967	1247.74920853883	978.730092927647	666.226385438764	736.614555204738	1892.95997502407	825.298363754338	6393.18926035389	63.9343009932377	320.100087675827	0	360.618979535949	192.757807072302	212.135502938729	2880.29816023369	5177.86721938726	1835.20512239635	1708.35929187237	730.93407031242	6440.79774561922
Parma	4813.71751590475	8319.25743327911	891.61227588649	900.100980843598	2873.89434164946	7366.65592702712	1190.33961683612	1576.4068823475	641.775719094783	691.025096359827	1248.93441952121	910.618850491753	7841.64858849706	8355.4636883029	1615.49401474032	14609.9326135013	6401.91548236478	8415.615447539	18622.9431950568	7678.59109422325	1356.23975408344	8285.96631972677	793.67944953346	664.431960278321	349.49241489729	699.775285186396	923.175901346577	582.078246663063	395.914939927199	454.654232455576	1035.51203371505	742.24051981606	306.582155320326	416.052456061263	2207.5634134242	1157.9370465685	6634.32635588872	306.9090383624	47.6649150867868	360.618979535949	0	180.912708414481	568.207918869866	3165.38576712464	5393.07554903069	1697.83265775944	1574.74615531649	1013.20668431967	6620.97085759307
Tuscany	4748.4840854725	8143.27228005439	761.002388107321	797.630776807445	2804.68272983475	7321.51540699789	1110.65362227248	1635.50365635679	749.27206273009	770.554930344971	1415.20792680316	1091.10664615611	7878.39231145013	8178.25613224008	1783.10260007485	14533.1672458162	6558.46268706397	8525.48858473187	18568.8839287393	7742.63354677052	1534.35287785091	8449.25400123752	972.915277895083	793.966054172264	458.419412509001	873.570188294036	1079.82606180499	751.55246960455	576.227399582638	611.579861754953	1168.6155475601	882.993089863035	485.937692393222	588.245950468143	2078.00478505761	1014.39345926529	6553.41380267304	132.161770110355	151.314004056546	192.757807072302	180.912708414481	0	404.892338169529	3055.94933952441	5326.9263620577	1801.85417851836	1676.46571501696	900.422624127756	6575.18604682029
Two Sicilies	4440.51176610461	7853.89666313136	395.156346451561	491.343225119333	2500.0736734927	7040.21932759055	826.204453853646	1624.70341072135	920.694322364348	880.881628206452	1693.07260974098	1444.12791953456	8154.30854497203	7880.05277653065	2183.4356822292	14193.2530332228	6963.32691127582	8901.47440818956	18235.1055080974	8061.39940672587	1917.6903219637	8852.56108751522	1353.87826682931	1195.53530929782	690.832876923569	1194.78341079176	1338.44116513127	1063.98034567841	938.562650212531	903.177555308992	1360.25950170702	1112.6553470175	870.602277208817	918.648819441662	1690.93895154001	619.526262142784	6217.68184694283	274.384076838612	525.091419695533	212.135502938729	568.207918869866	404.892338169529	0	2689.0831138591	5015.845738634	1892.55358398872	1765.81859694593	561.289151656503	6294.42554213763
Iraq	1955.09325269106	7209.26294435702	2299.8886096339	2265.44814913016	783.463183708381	4568.33493584634	1994.60599441637	2563.41855490789	2987.11112052758	2854.55571884017	3650.00908125147	3746.41503412824	10692.3854696808	7150.45906730048	4645.73441072989	11513.7472043261	9392.68033682812	11580.3408078217	15548.7385350262	10704.3507316419	4276.38063222629	11149.5219635299	3782.06932977586	3829.44001665108	3029.23110457736	3466.30352515575	3374.21338295962	3359.77947964957	3394.81854375919	3221.32181408003	3186.37999245072	3184.70796221005	3398.59799016512	3309.57224902407	1037.53668245599	2082.27854421672	3568.09064348683	2943.32522302101	3117.99884912765	2880.29816023369	3165.38576712464	3055.94933952441	2689.0831138591	0	2481.10853975803	3035.02975118573	2985.16103364018	2156.11854180413	3849.43379597266
Pakistan	579.526136706775	8174.52882715687	4622.29264921286	4539.36983306	2522.2595894264	2087.29452112767	4216.6109633675	4239.62093992932	5020.38226526555	4893.08584286255	5443.50672975656	5721.019863971	13145.9007082673	8049.95048230292	6615.06081506263	9219.87048251757	10940.8054099518	13617.2754710524	13241.9576148481	13069.5123111253	6206.78582068819	12334.0938409606	5828.8490541566	6026.19567940765	5164.37875288983	5476.02987453136	5282.49667044629	5403.68650011467	5515.22324514408	5304.94052650864	5043.19411945276	5162.40871338239	5558.31366366655	5410.68602626914	3494.03122674483	4458.10024090689	1316.00618721693	5236.05881818426	5349.04875169063	5177.86721938726	5393.07554903069	5326.9263620577	5015.845738634	2481.10853975803	0	4576.95123260818	4595.62655521156	4454.9927880677	1378.66796846184
Latvia	4028.26902871608	9563.22703959942	1814.9214312432	1653.52441892898	2378.04081671774	6286.66986976914	1556.72897302382	484.073445635687	1057.01099026086	1036.67284596023	925.371399257489	1355.96171805008	9090.16689401942	9563.22703959942	2128.95968783718	13571.702848443	6475.34392928434	9041.83516945249	17179.1107600734	8742.11383435277	1720.97068324186	8140.30806841981	1549.70319196732	1991.28570728116	1351.38662025472	1235.86490030463	938.781620174681	1256.41942499739	1484.34969185507	1288.16439674796	712.190238472469	994.689859955655	1601.35289797748	1382.28271630885	2519.10229380934	2013.43360763422	5892.38484999474	1838.98324295454	1687.96065425165	1835.20512239635	1697.83265775944	1801.85417851836	1892.55358398872	3035.02975118573	4576.95123260818	0	127.004291145643	1736.79877000214	5571.21594935079
Lithuania	4041.31703452133	9451.56876478749	1693.04499524959	1533.02615158174	2348.75593341054	6335.51564280496	1447.29708653176	421.742595947827	933.276026656543	910.216873547401	869.021370812285	1271.5386932087	9017.99468913692	9453.47413445163	2073.71861939027	13631.1137777067	6490.42428645042	9021.65021682594	17281.9675746857	8685.46263964268	1662.99149523539	8176.55035818449	1457.51136435278	1885.56392385664	1227.42938620538	1133.90051904973	842.186627937231	1146.73619205487	1371.22858698108	1170.87138714423	606.082249355181	880.488579191279	1486.18902306942	1267.29040268988	2433.38083746884	1896.0739258212	5909.52614552279	1712.45301219519	1564.02196812033	1708.35929187237	1574.74615531649	1676.46571501696	1765.81859694593	2985.16103364018	4595.62655521156	127.004291145643	0	1618.80551738464	5615.34083514763
Macedonia	3879.3669310961	7841.93910243943	176.19765464992	125.607203040184	1938.87852265454	6480.05844195558	297.948827113685	1355.38225554645	1025.87290781437	920.739434089776	1830.76669374338	1731.07975844637	8714.55082278912	7850.02372143739	2573.20317100842	13641.5779193212	7374.50323493599	9424.43284157084	17683.8776567365	8620.26904307005	2250.86494686937	9229.48156676009	1705.75491492065	1677.3628682785	943.022361625568	1450.19126738019	1481.70947950187	1323.63023951057	1290.57114838688	1163.14239485323	1404.10445199908	1249.48116277777	1269.15295673749	1226.69884483632	1200.47251888855	277.987316611397	5662.85950698569	792.425341894344	965.569942248201	730.93407031242	1013.20668431967	900.422624127756	561.289151656503	2156.11854180413	4454.9927880677	1736.79877000214	1618.80551738464	0	5734.48949598048
Nepal	1900.17461392822	8993.35131471192	5906.858031718	5807.58735050948	3799.08294308982	746.386741731994	5476.32179389498	5312.06349480554	6180.37487325581	6060.52348812617	6483.93295040122	6827.72186991447	14448.6333550285	8843.96979600504	7685.92835888498	8046.34129641821	11596.4755060117	14502.8429116146	12002.2476329618	14271.3555048746	7274.02493482856	12675.4826330948	6963.80914528978	7224.48745646536	6359.98722979552	6607.78274384911	6379.80100103002	6552.8023301171	6693.21135764564	6474.40068679484	6131.48572643696	6293.90507228172	6752.12426800608	6583.83145106961	4845.57184202684	5766.53228861078	1138.21035597686	6495.7089351586	6579.49223995666	6440.79774561922	6620.97085759307	6575.18604682029	6294.42554213763	3849.43379597266	1378.66796846184	5571.21594935079	5615.34083514763	5734.48949598048	0
Iran	1130.22607266928	7442.57311676207	3093.24437895609	3037.3381364824	1143.14094527114	3720.65254631665	2738.56968889386	3075.03430512298	3667.03855478279	3534.12517897312	4244.6530006246	4415.28379407235	11541.5488230518	7358.16728312818	5324.37277345207	10705.7165054801	9973.44338114059	12327.4700492045	14748.1022423637	11535.1330496164	4935.67277301276	11633.7509374177	4479.92419453543	4585.94821178646	3752.46062526978	4144.85290311159	4009.78645179029	4050.50430046732	4116.94433774244	3926.13744553183	3796.50268963722	3845.18030566418	4136.49325633406	4022.79058983524	1880.91169383931	2896.62658622835	2735.1583544699	3730.06301182481	3881.50826409044	3668.47147021115	3928.01059142498	3834.9084421408	3487.569860324	851.048387613347	1633.76372737235	3507.47252041969	3484.95464408343	2937.64329358546	3007.77388808227
Poland	4160.02954062846	9015.24908423288	1223.14419309015	1075.6616543829	2328.33435855533	6576.55202818078	1068.27690457969	552.515296386474	435.565382992823	395.271906478685	789.389960910023	991.617190932187	8701.61289786868	9025.8119791905	1886.53275227487	13887.7986097344	6535.23923497248	8911.85889802345	17698.2276815252	8431.24785428003	1482.7236811335	8299.50769486767	1123.65416532953	1467.46281781852	723.979698436343	768.737103949384	552.515296386474	733.560061280546	927.129495708373	708.812718741397	328.840697008028	460.275927987632	1027.64330827999	815.802488933299	2154.17974698476	1453.76578026808	6029.51951667903	1196.9868289838	1058.72929434535	1192.67841317905	1073.46611197687	1164.62283819756	1256.19949329759	2860.61913969784	4730.9823056657	642.529118382355	515.726170417509	1177.32627699441	5841.87335759815
Cape Verde	8956.71368103165	7183.21316868831	5043.38725153072	5173.46751620638	7097.34925610916	11584.9284499281	5506.15687636567	6094.55245621799	5129.33969345752	5208.88118327071	5294.21995899748	4794.2854438332	3741.71082363104	7338.53071011156	4345.91381957432	17346.3285562697	5790.7584773522	5650.97016786755	16740.5971375819	4033.59033981198	4634.62216611205	7447.04751759625	4579.86670194375	4116.22567981052	4863.76695446393	4872.20667493323	5172.34738029085	4855.20609256291	4637.33580381985	4850.66213604423	5396.0924204678	5126.01225516945	4531.33132237033	4746.11634625513	6011.03444878583	5134.91838294878	10505.5134404199	4547.18138748023	4559.08567169986	4589.1236715341	4530.06782819669	4507.46617644514	4686.0084726671	7018.61998265917	9498.9287127207	6107.42578767969	6001.32247610191	5219.55066085326	10856.5839156503
Brazil	13399.002352569	8407.34699249717	9507.27415473597	9630.82880017455	11568.8579569813	15996.6588053539	9965.2327884355	10431.2279466921	9472.54438097347	9570.15266245436	9441.21898546844	8986.24701436195	1560.66448066496	8601.36143512429	8295.38152355949	15811.3055120553	6501.34049280185	3973.55891296228	12447.5236907603	2427.49808709781	8673.41333835852	6891.70850299826	8798.49782670741	8412.98999586369	9234.25531992779	9133.66871118912	9414.8622636803	9148.00992786567	8956.60171083476	9179.10697283042	9659.13528142803	9423.702063609	8867.95623467032	9069.15915903878	10463.1192728508	9606.64773579964	14759.5215070485	8980.28226601547	8956.76520485753	9027.12691723813	8922.2460792754	8925.70772226697	9140.2801786149	11445.4174191594	13918.3079445848	10342.141917856	10255.3283437218	9683.39967646275	15293.9336583238
Portugal	6413.23377571663	8286.23731462686	2377.08105038591	2451.47984591898	4469.17840807163	8988.73696505308	2775.29746858222	3118.08118052065	2155.28331721819	2252.69075156648	2280.02005354598	1776.12601739627	6215.16351603516	8371.1420657302	1523.37049503045	16170.5715713423	5437.7913895179	6982.13099839413	19760.8818999554	6081.19593866019	1695.99624324143	7381.66366089684	1559.27674094986	1104.72636887289	1920.11392940981	1854.27029974835	2152.55829365086	1847.06182413937	1642.6091705024	1863.60437394531	2381.24060151104	2121.77044424402	1550.31576238844	1754.59188189062	3633.87386133277	2575.18377323412	8199.4498035498	1754.7247573486	1666.46976280237	1812.91084498484	1626.92861733571	1668.21793769351	1981.93586592711	4657.01736644701	6990.71999387078	3090.04362126834	2987.31905946217	2539.32124339871	8242.5272025997
Norway	5007.22760229265	10196.4664624968	2428.98945526907	2302.71355590151	3384.97195268027	7150.23740455441	2330.84461119237	1459.90715127318	1433.2525505757	1509.17894675332	667.169559867352	1112.28186025322	8384.04419411633	10220.1111498169	1459.90715127318	14338.8444671853	5468.75252102903	8092.65612914875	17447.0260745162	7942.33016141135	1132.66451345288	7137.27626465757	1330.00453396117	1851.0620528432	1658.04412632732	1224.64574504422	1007.73968024498	1334.3391197347	1548.4562436095	1470.13061491369	1013.54114015001	1230.41351470185	1672.71831041339	1501.14444031139	3406.40310283794	2684.50778523925	6858.75726469271	2174.57998343309	1932.33528154202	2200.9417791215	1916.00748546149	2081.09194976555	2343.00970369296	4021.52225613936	5543.31679141875	1009.11561452225	1039.30147926944	2415.40955581736	6457.89359684499
Romania	3676.45178363683	8340.22982522636	686.526950665379	516.075759717915	1751.91289233124	6214.74031807178	333.584779933676	807.763440207278	819.862128353758	686.845317337057	1522.76277194027	1578.30096013117	8992.93153980532	8340.22982522636	2481.46420873816	13475.4174244872	7232.57409974457	9475.21203957358	17470.8041040999	8823.22615591427	2107.87705621505	9030.27175826098	1626.97544540758	1770.36314802967	910.44433309451	1299.81936886359	1216.30639479352	1198.79282144637	1269.13436920573	1072.51960123557	1058.60531191614	1017.09648914973	1303.36599438608	1171.01829309098	1396.00469563799	816.130285975508	5517.01433739142	1067.52393097756	1111.4964293964	1023.9271931537	1152.14346830976	1122.9505077462	947.660019740628	2168.52500741827	4255.85403165425	1223.14419309015	1114.11779453701	555.270542040014	5469.22480482809
Moldova	3398.59799016512	8465.71383231701	980.322267184973	816.277058446462	1502.82942044607	5911.60014856037	544.575656522939	670.968853212266	1049.15161222395	919.043992938245	1643.50255644566	1785.4233381535	9303.31283465714	8456.18138731981	2694.73224355702	13190.2092569662	7389.03926310021	9714.81632073817	17162.6779186328	9115.56640003891	2304.52743396345	9148.82633412603	1864.2970249351	2059.35894332733	1194.10956841945	1519.83511627034	1381.32253029695	1434.84915728092	1538.80815146474	1328.5489343104	1181.21100155571	1215.18455781164	1587.73647977424	1433.89434650661	1375.41722317309	1055.12218900889	5252.5555038735	1392.43679564812	1423.92511589955	1349.47295708508	1462.59162268702	1444.12971568016	1269.90483019243	2006.6619080112	3976.79508095645	1144.66980767233	1058.22168451287	826.9030333867	5167.181499673
Kazakhstan	1686.75145805657	9620.59262788073	3821.22625717754	3678.61443191116	2032.9454358852	3297.30609574061	3352.35565740928	2844.37847118059	3789.23832994115	3687.49190620308	3944.55561736317	4341.91946436556	12092.3338416666	9531.63023117191	5147.97565523174	10552.3913229448	9042.78109616614	11890.4262336627	14323.0488882854	11759.6685718651	4740.3104091128	10337.6437087778	4507.29630527691	4853.08580805633	4021.2252491242	4158.70448991	3897.0089840216	4129.33298528207	4308.30423061013	4084.94427928656	3647.03863356229	3856.12997519925	4391.69753662273	4195.61376214812	3216.44280272016	3782.11507287904	3216.93583580329	4292.44256646088	4300.15012815229	4249.88552258544	4333.83447922407	4337.84921679562	4159.13788378227	2607.49614664644	2008.7738541692	3019.36954462895	3082.03210580653	3647.38717267154	2617.14126671237
Russia	3293.7899322508	9512.43408439576	2081.20048242275	1909.98152531225	1833.50476600875	5499.28117846132	1680.93109550976	693.20676792929	1652.4639332571	1579.71244259804	1711.4937294524	2115.89309033449	9865.86686295408	9488.44721862465	2916.30032450241	12785.2227058875	7158.23230121292	9802.48305269696	16477.886611181	9529.62153952382	2507.29454268767	8741.44471212006	2292.94042698464	2686.34748589576	1925.39076734157	1954.81665274701	1677.07253344269	1945.25741816788	2149.98692624281	1932.6687193049	1430.31088598447	1669.63212981871	2251.38611214504	2039.24441913635	2334.24323380367	2191.59078058873	5143.11687911887	2325.19886754593	2246.77970401246	2302.07692647049	2269.41410140045	2327.17668558371	2291.19456657477	2577.63498249133	3827.57240663992	788.032003302429	848.537306311724	1947.08606997397	4786.03115610927
USSR	3242.12136612465	9430.65316373425	2023.33971855627	1852.54013421531	1755.33893887182	5474.18686526522	1615.65893448035	666.129777527209	1631.7508698256	1553.45417821719	1731.32336762901	2121.93254565715	9873.51110928394	9406.17898696772	2936.54674883857	12767.7894723002	7216.80692252125	9844.83180782457	16490.090903059	9548.85241857223	2526.20884227072	8810.0311093096	2293.54473191047	2674.89400668454	1899.32635228973	1951.20666034289	1679.39266028491	1935.94327804853	2135.50142894798	1916.23125375221	1430.68045098716	1660.10431004394	2233.8491288499	2024.00809647708	2252.13671366427	2126.64173986917	5096.2823891698	2286.13522851275	2216.59510389946	2261.07716830214	2240.70835450684	2292.50180223805	2243.46349681075	2496.50186779552	3780.33562293778	814.136882132944	863.406678065422	1885.85228416721	4757.24709698407
Sardinia	4983.56709867135	7827.53603786769	936.072648206467	1036.79979157069	3045.20136519668	7586.56193905235	1371.25648602258	2038.35984773177	1161.70019904862	1183.43581155899	1780.62619584199	1394.32548706558	7607.99548136492	7871.07881834509	1935.10096893932	14715.2625807271	6615.64811685466	8416.08829658022	18743.5010163389	7525.26308460844	1761.4365572653	8533.22658863401	1230.6827236783	876.307540550214	868.770070452393	1223.14419309015	1463.32041174591	1114.69742431473	901.559276514471	995.884573387246	1573.47011419834	1282.40980340082	782.513205890128	947.852198374491	2181.5765723285	1119.92960075928	6748.63318206886	403.530400935437	537.969696543226	436.766409681019	541.509022346276	413.678965683474	546.727661538698	3201.72497915335	5557.78615860571	2215.50412410318	2090.144385838	1106.62321406738	6840.87270861856
Serbia	3967.20813462321	8122.97309549885	343.502968609732	183.471628963522	2024.73577928567	6538.13237204437	341.212211442292	1124.58200845318	745.19473857021	634.482218054666	1544.53080897876	1472.08216706709	8660.38786569738	8133.17330790992	2338.12102561449	13759.5836723984	7133.52247750549	9255.83412140691	17786.8178535565	8523.60477561219	1998.63450211825	8973.74178180411	1467.77539986851	1506.66736836799	702.972495729574	1188.38217578087	1198.48008542177	1066.30221305995	1065.27690606643	911.876799937911	1114.48595991333	968.509956868648	1065.18647552758	987.960066059414	1432.96843434271	562.164159736663	5782.80909965602	707.983838398434	806.0923699164	657.77065741494	851.593278706189	783.847113357263	563.311506312988	2333.52495243729	4546.13492987262	1472.3192862748	1351.12751684215	289.724528749595	5791.76687868085
Serbia and Montenegro	3967.20813462321	8122.97309549885	343.502968609732	183.471628963522	2024.73577928567	6538.13237204437	341.212211442292	1124.58200845318	745.19473857021	634.482218054666	1544.53080897876	1472.08216706709	8660.38786569738	8133.17330790992	2338.12102561449	13759.5836723984	7133.52247750549	9255.83412140691	17786.8178535565	8523.60477561219	1998.63450211825	8973.74178180411	1467.77539986851	1506.66736836799	702.972495729574	1188.38217578087	1198.48008542177	1066.30221305995	1065.27690606643	911.876799937911	1114.48595991333	968.509956868648	1065.18647552758	987.960066059414	1432.96843434271	562.164159736663	5782.80909965602	707.983838398434	806.0923699164	657.77065741494	851.593278706189	783.847113357263	563.311506312988	2333.52495243729	4546.13492987262	1472.3192862748	1351.12751684215	289.724528749595	5791.76687868085
Yugoslavia	4047.12927729659	8127.43731906384	333.584779933677	200.588700050895	2104.53342782542	6617.85000703077	418.261557991056	1159.81662077932	703.657640875244	601.401620800106	1510.20339786047	1415.55494629744	8580.92556795751	8140.17827861195	2273.24696114295	13839.0993890551	7071.35522986556	9179.94859311	17866.8016739167	8443.67468016218	1939.4839880435	8917.04744605981	1403.0950474629	1429.47495530344	637.195920548969	1132.99110924086	1159.81662077932	1008.50645036824	996.334005157221	851.062769100099	1091.31861526106	927.213883569761	991.727413531781	922.697137632389	1495.22479865185	580.335992331803	5861.95838592287	629.659308552552	727.002772272263	580.619735388483	772.726119261333	703.957843525164	497.566578574152	2407.10738690789	4626.03262417808	1487.16833252165	1364.03921222762	322.380876977233	5871.49204729567
Bosnia	4207.06220041782	8140.17827861195	371.671638850233	304.667200488387	2264.32250307483	6777.03397872781	575.261605160258	1240.24541944315	639.892616270988	561.20424904025	1449.41270638751	1307.48547982595	8422.37444301665	8157.98101296877	2144.62805966149	13998.3983812125	6945.79264793131	9027.32285409134	18026.763112969	8283.73505786692	1823.71472513037	8801.88384022606	1276.95820863757	1275.26114513121	515.628871932668	1029.48977751898	1093.11422549016	900.753016678747	862.397846054709	738.160050026797	1058.62507843493	858.279211480808	846.965183000111	798.189419963477	1625.94603161301	647.936133443205	6020.68508919071	475.535105889191	569.024649174932	430.57132683359	615.251078265071	544.497016537036	384.980769271512	2556.40891468973	4785.93898621877	1526.04014394867	1400.25933525911	428.802867580334	6030.69861154627
Croatia	4421.5606126747	8286.55194862544	594.502288216347	550.514542249477	2483.05971902158	6974.67734075956	809.036837629106	1272.60011337892	483.697930903831	452.35049150308	1267.62223151073	1076.76922368704	8231.5112637211	8310.54175654337	1899.86965319083	14219.0084372623	6701.30612480428	8788.19107533411	18231.0995167054	8071.26531694266	1585.58410359021	8561.48671524288	1034.01690366736	1039.24672070251	284.045452107697	805.395154745396	910.509740928717	674.227701856218	617.048251054737	509.373262345412	923.370418870257	680.370572278186	601.385470023934	558.210541746454	1872.21900262979	874.624388104615	6245.82168676348	366.118958110423	350.641879993285	352.995375406646	392.871721664138	376.41008875481	436.996814002092	2798.7063118454	5000.98637779719	1483.48606297631	1356.54361148035	673.576203858495	6228.8525262643
Montenegro	4111.94211173509	7943.57915431725	159.80252845545	149.723620147569	2168.52287751979	6703.08660716351	482.205150348854	1358.58722809593	849.59534070917	763.943809654238	1659.8813312148	1514.35900720185	8491.82304793116	7958.96088189137	2337.22121123555	13884.7415503191	7138.26934793609	9174.85230301121	17925.6129964133	8382.93571869677	2026.11709499157	9001.8224888294	1473.84556166273	1427.84021162706	720.579982480955	1238.44033810264	1304.13366994768	1108.78216448811	1054.85743088382	945.062854163092	1260.88946980994	1069.30637149839	1025.83639277242	998.785311116292	1445.9584802421	437.254676443712	5905.07918917429	548.819859217033	716.286953633212	489.247542392029	763.945635659992	652.191534061276	346.332969419551	2405.57849147333	4688.93466938438	1685.9099145553	1562.23011850425	249.755436881325	5956.94014749587
Sri Lanka	3329.18875554745	7290.0944589493	7082.79371860626	7041.87172442016	5125.57523056821	2120.07348133962	6752.07662475825	6985.0975007032	7674.02517812758	7541.84516448301	8187.9894155048	8411.62437361503	15088.6054412159	7113.16197854025	9319.70708113237	6751.28858773712	13740.731257366	16342.0095239326	10768.5039766304	15357.9435630823	8921.16952299216	15007.0236882911	8489.29283525241	8599.42743037573	7768.68127619837	8148.1209954543	7990.11289676007	8059.20824032202	8132.80458487058	7939.42192829203	7762.58493367284	7842.23658523656	8152.71768463442	8037.54730095812	5796.07874915042	6861.57398529603	1508.53237104956	7725.83482207311	7891.62841751066	7662.98050226225	7938.55723552801	7836.66260025999	7471.92571488074	4783.05686862403	2803.83128790919	7354.48006270667	7362.65600464192	6936.24475590156	2356.35277925441
Slovak Republic	4140.25930452515	8619.2315645971	824.690181019148	685.66007910438	2237.49807141106	6637.63542724176	745.526042581398	797.201397832747	314.650363353082	181.491720368413	1054.42175031463	1071.89982295753	8592.86183148521	8632.36452883162	1976.23921800238	13928.14218079	6729.65903992651	8981.00463644691	17865.3404958197	8381.28944909099	1601.53966104143	8538.24442418518	1128.23424173277	1330.93888821313	474.607140894791	794.343100307508	724.545520622837	698.221744471875	799.692660013396	586.75220871888	610.415633519936	513.347780887544	859.017282680788	692.927678978812	1868.44539407989	1067.34384388265	5993.87251110351	842.963642496947	766.715023371646	827.104083720332	794.762611760346	839.126883162631	863.671047986928	2674.84470674099	4718.22469492658	1029.65797975426	903.231411032674	795.983289686299	5895.10792325636
Slovenia	4485.10222467532	8402.32654449289	717.32733243121	663.191303563967	2552.55177919544	7023.00251938781	899.38382918193	1239.27288118891	380.678103638672	376.316452830826	1147.31924432925	953.372279142655	8190.35951928671	8427.72965120871	1786.54254234604	14284.4778991016	6587.21606226037	8700.29935636832	18275.6751786863	8012.50945663847	1465.38174920729	8442.99511187223	918.000959640746	963.18844401413	159.647428872008	680.699398711971	791.124296358724	549.710789793593	506.401191599109	385.004768478603	819.65192281018	564.016366582861	506.930938095215	439.047661016947	1982.09689741323	997.358785211639	6318.25797503217	427.366715512489	322.973006854247	431.059780187242	355.346552442444	398.01408037833	548.63901857202	2893.73171737535	5064.61672294754	1412.58950685067	1286.30289042335	787.852597280357	6277.94848424738
Argentina	15335.1323017093	8090.32554395991	11958.506218266	12105.0021290018	13842.2048628465	17263.2388539499	12427.6071228826	13081.6113306914	12115.2631400436	12197.0593217052	12189.37917017	11712.8647961719	4308.01158217006	8258.46291445969	11080.3521085776	12999.3884881449	8909.23990660984	5967.57933787092	9782.58575928195	5013.81252648837	11444.4077621902	8701.13150200106	11511.9465698867	11083.0419490063	11852.1413657526	11829.1073338178	12122.4149488737	11825.425321202	11615.5630356912	11832.4731292248	12357.5288683631	12099.6422286937	11513.9401695138	11725.995467225	12653.6832458886	11995.3347616332	15880.2531953924	11519.4940855907	11546.0914937574	11556.9554582085	11517.8728742812	11488.7267966804	11631.446903029	13487.1648316103	15690.5731894452	13060.7346590828	12962.8613432582	12131.3790904142	16906.3276091436
Bolivia	14726.2312718433	9007.38639482615	10831.1206969184	10951.7249813254	12899.4346470865	17302.09040754	11286.4741759673	11707.1460940639	10757.2583492703	10859.5875419849	10671.2082505467	10234.6415268135	2535.7004075481	9195.28884718103	9497.62845799323	14751.0315018	7024.23580014881	4133.72670781623	11160.002822329	3144.34919970918	9888.68413518503	6968.91602001421	10056.0366069662	9693.64415975924	10528.3148900454	10398.5275664437	10671.5513346555	10421.142497011	10238.4077583479	10461.7081820828	10919.0205735414	10695.7451048005	10154.999385637	10351.1095173784	11793.839017261	10935.2504624634	16002.4555748734	10293.8260179033	10259.9232028113	10342.1090012345	10224.0036551763	10234.915520452	10460.6041386009	12771.4859411157	15237.880492503	11585.8289353589	11506.1127670852	11007.0870801676	16616.0523804507
Chile	15860.2644608687	8877.85657550889	12213.9329787958	12348.0810875674	14205.1362316579	18021.0592221402	12679.4845679718	13203.3846711418	12242.0678242068	12336.8932555461	12209.362240109	11759.4578370438	4103.98724352975	9047.65596831939	11048.7579385653	13182.174908905	8399.71632768799	5396.41548529501	9677.33187646847	4683.03001660085	11434.3501488088	8029.31372455006	11572.923698413	11185.1086121809	11998.2367582445	11908.2641340083	12189.3274360432	11921.6416980919	11727.8892738923	11949.8810651589	12433.7746523522	12197.4225409543	11636.9836000471	11840.2941230558	13041.4416245064	12284.8383970289	16617.6271289411	11719.6718996342	11712.4615791486	11763.2920791253	11679.6324467882	11673.1107480679	11861.8678022628	13943.7673782551	16278.2261888615	13114.9907453763	13029.3826482063	12389.7091927597	17578.4211867842
Colombia	13901.7162276037	10806.1262070123	9883.36767429273	9953.9775846895	11962.7110301396	16341.8407147172	10270.9871940619	10316.910233246	9474.60257087077	9599.08770954652	9141.82928807236	8804.25392619626	1774.75670224391	11000.6300123814	7939.81262853024	16328.8118776569	4619.65551488677	1675.76957024079	12299.1321896874	1440.29187994342	8351.75380499986	4552.41014545934	8676.97838005854	8455.64599469193	9318.78376327706	9032.68512883972	9251.03555532006	9095.43311400635	8971.67201905887	9185.36150915657	9498.14264740552	9347.36613336348	8924.64408751033	9078.02650867043	11105.5013435185	10072.399612052	15703.933610667	9256.45055759201	9133.54831564787	9316.19551056331	9089.17357463873	9160.6183452861	9488.211433272	12141.7753460899	14481.2423356047	10056.6669352576	10010.59161651	10045.101979844	15625.6386310976
Costa Rica	14214.5580799103	12288.0272706783	10427.5914639004	10462.7764282858	12375.2655232703	16178.6696670842	10748.6340008956	10539.10168435	9826.07108240742	9958.01618270016	9333.8541061631	9092.22676890319	3159.54285967041	12482.5300536053	8185.8027237028	15703.5252038785	4017.61707385184	1158.61720414242	11739.0935537942	2516.51097893131	8587.53481294498	3373.46932682291	9010.54110512947	8902.16233763811	9730.01133614222	9353.27559235077	9518.21243634568	9440.63779251129	9365.78801765117	9559.38573633527	9749.59773389648	9660.6614528711	9346.58761385385	9461.06236618428	11727.088737734	10656.4411358034	16084.0641063198	9783.74261471894	9611.46981717787	9846.99632034734	9564.35568951559	9670.43918464973	10041.7000189965	12726.3872041244	14769.1853911797	10192.2624273004	10174.5720824999	10570.4597192393	15596.7578506579
Cuba	12925.9924100184	12444.4711520924	9265.4771966279	9284.00517485271	11133.9196069915	14863.0750114212	9552.40376865804	9261.46623108234	8593.95014487657	8726.92085757943	8058.67185161236	7847.32299813087	3227.43290100965	12634.3078934812	6938.01049148135	16617.369357635	2710.70991997101	450.026388534583	12854.4489023778	2326.59247748219	7331.89398056152	2470.69120519871	7782.15334921423	7720.10447171514	8521.17442243358	8116.16080708684	8262.20304231602	8210.99183296295	8155.24886941507	8338.66202435605	8486.70125865352	8417.57927726473	8147.3940279418	8244.99293505467	10580.7660631374	9509.71124454401	14786.0294092705	8624.0889851297	8432.04974465485	8687.96214770617	8384.45781292618	8504.47480853175	8890.30722741393	11545.7666246119	13470.2413622339	8897.75487515478	8886.14377349639	9397.4308586561	14269.978599791
Dominican Rep	12541.3275404541	11429.1029095772	8668.65459510821	8710.0661393036	10654.7423109727	14782.8828712474	9003.39739733508	8874.64771338891	8109.92333726029	8240.27556459355	7674.39154415786	7393.08615645111	2286.38460592337	11617.5005391626	6496.38296726078	17465.3516668054	2977.98854045642	733.339972546877	13505.8974722184	1344.79503828967	6904.84487525655	3327.81491634954	7295.45936611621	7155.94590239309	7996.16853753082	7644.42379172144	7829.36571237776	7724.31324938808	7634.71084024218	7834.97913084806	8068.25075911928	7956.0736403107	7608.16919677662	7733.5515475995	9961.39127610832	8892.56624170174	14408.7247680701	8025.4691373143	7861.56949607034	8088.36293921549	7814.82625892489	7914.72517370802	8280.24329763385	10968.5269937653	13111.4359480368	8564.42353672444	8533.26547963318	8815.11829859824	14107.6385581472
Ecuador	14790.5015108077	10994.8823492778	10765.7902516341	10838.9648711123	12850.1462454141	17213.2755844583	11157.415502815	11203.2388375459	10364.4488720848	10489.0087939086	10024.155465951	9691.96215397648	2459.22935291349	11187.5870034841	8823.86291957569	15439.3086770421	5275.25904970319	2240.57777188786	11413.7110256021	2310.84053973591	9235.84967408247	4886.97141128861	9566.15285192034	9345.09340663211	10208.4693678515	9921.75685083638	10138.31150358	9985.07645369889	9861.60314250656	10075.2997856868	10384.9458612275	10236.4560852586	9814.31950539244	9967.9732391986	11975.722981659	10950.5539660661	16580.2932293033	10141.3808609017	10021.417444613	10200.7755185785	9977.20783650808	10046.8175069535	10370.6935860287	13013.0752449759	15370.0024885753	10936.0435443332	10892.3733125603	10928.7183152317	16507.2279038789
El Salvador	14131.142209755	12905.3157813493	10519.7468122582	10538.2898816578	12375.3448820967	15842.3010835721	10805.5485155649	10486.6368454486	9841.51816995788	9974.62343801821	9288.03199395263	9091.88786309442	3724.63578373091	13099.7894815982	8182.77585770663	15452.768535524	3750.55738408456	1309.38893810532	11606.2287905186	3004.95546421116	8573.09439979645	2849.37812884241	9031.42372109165	8974.47110663834	9773.38071445293	9362.85469645897	9501.83139663587	9459.56604367008	9407.4377685803	9589.05608591272	9722.6241720282	9662.04910483134	9400.84076876727	9496.28899902016	11834.6750894705	10763.3101000739	15968.5246969628	9878.15760249668	9686.4053096965	9942.01741700963	9638.80942293609	9758.74724158586	10144.003844543	12799.4090561865	14659.9005924937	10108.297013119	10103.0133505484	10651.8082532271	15331.2372168856
Equatorial Guinea	6673.48850405298	3755.88294686419	4451.33659904722	4618.64691982872	5503.23114848333	8901.50919977206	4795.83650896735	5908.72627346469	5300.18017620664	5268.60350057607	6004.52603880617	5609.0370135572	7330.51837267269	3845.43348183183	5908.72627346469	13349.4646803425	9512.81070569118	9653.08989327335	15390.6207709157	7891.58601034589	5885.27206417951	11347.4436763057	5422.51627472831	4954.23315611478	5035.50994439167	5449.35998869205	5673.94429920924	5337.35647893882	5128.10802870812	5205.49574920836	5739.40081766001	5469.53084084645	5007.51155173237	5170.57294766539	4372.46046544877	4290.66489140473	7531.86470006839	4510.26982010399	4741.06505450379	4492.7099027292	4755.91742183697	4594.15729691828	4387.72520901328	4942.50847932952	7032.36399750361	6258.85611132648	6134.30192134929	4553.56579168641	8334.4059167227
Gran Colombia	13736.2836385225	10797.7388358789	9721.62726183689	9791.03305609008	11798.297750873	16172.2656016498	10107.2628676723	10147.953157688	9307.20042430329	9431.89124424631	8972.41238510383	8635.58979765186	1690.72099503455	10992.1616725782	7770.52030317102	16494.51017679	4482.3053673481	1574.99039649039	12462.1143497426	1288.8269898111	8182.47097937073	4474.96216910379	8508.90895152929	8289.79025062935	9152.58153097309	8864.55655008929	9082.26336859186	8927.74022574886	8804.88301950555	9018.26139282022	9329.26757751636	9179.24939972197	8758.46704702261	8911.05742675581	10948.1522926503	9912.39084947757	15543.4208151826	9093.59209461443	8969.01279870263	9153.50661152596	8924.52616871215	8997.09768302481	9326.4860420284	11983.8555250003	14315.7929188525	9887.12876150826	9841.15047509386	9882.80712099264	15456.2720868905
Guatemala	14030.6309855102	13147.0394152183	10502.7560649534	10514.2140452571	12314.4125714703	15645.0958045631	10772.8866156953	10409.9724686493	9794.38543123858	9927.59089016614	9217.36833687231	9040.39125289877	3940.9819536061	13341.4129517729	8132.88365977178	15379.8496040487	3612.19688566868	1404.2189384609	11599.6972673136	3189.70421827047	8517.31656874634	2612.24338560326	8988.87653746393	8953.58291204376	9738.03602264337	9314.66724891735	9442.57051108881	9414.96675204414	9372.43182831348	9548.53954490157	9658.41273469431	9609.62857981975	9371.12057161483	9458.34999859957	11820.3194850505	10751.8628819502	15846.1599992614	9863.97543481288	9664.54391111484	9927.908224876	9616.88268901299	9742.32297090255	10132.4052012209	12767.2474754265	14547.1814600559	10020.0278420715	10019.7222319685	10629.8636827033	15159.2843833353
Honduras	13868.5493119136	12759.0259308721	10229.3221005626	10249.2466559068	12096.202145616	15659.8977980613	10518.3991372448	10214.7316164682	9558.70464768	9691.73299540842	9014.11296002382	8810.76543724183	3534.71511077399	12953.151503884	7901.46930597946	15743.2591025079	3525.67362402235	1020.90373869127	11899.5662167128	2775.20608035659	8293.67201909382	2765.32591693611	8747.48023757842	8685.10271331198	9487.19221800588	9080.54311581679	9223.29105157958	9176.09847243844	9121.26324176444	9304.34085769075	9445.87352907741	9381.02357550317	9113.33744082716	9210.87837429202	11543.5624193603	10471.9107814201	15716.3105861962	9587.35202264676	9397.08441216279	9651.18832613823	9349.5120511733	9468.35947692339	9852.72604950938	12511.593674769	14403.6984748133	9842.10575591389	9834.37560644955	10362.3025113321	15120.867963437
Mexico	13637.3073710709	14622.3981018266	10721.3105928855	10692.4392683365	12219.3053388957	14630.6625045073	10893.8834785273	10288.1852364999	9864.67604751644	9994.10491043448	9169.85630844165	9110.39336127814	5371.53033614538	14815.9468955239	8243.1919333404	14497.3245297532	3443.14545993071	2623.74791041658	11184.7445815337	4541.52912844031	8580.29089798004	1734.56939459222	9111.96581820964	9200.25101284263	9877.58908989335	9394.63032750943	9454.28910641998	9512.2296108828	9525.83120807343	9664.78804269075	9634.1962184586	9655.49470280255	9554.51303295448	9592.2533068829	12009.3936606146	10993.4542575276	15232.4743842909	10118.8163201229	9882.73099118893	10181.114739159	9836.2378464778	9988.51073143955	10393.115855501	12819.7320672655	14060.0904219534	9842.01241629258	9871.35714594802	10816.3530518811	14307.7293255911
Nicaragua	13990.0495824906	12535.8305727829	10279.959032039	10306.7524703414	12185.1805266585	15865.1491033078	10583.6961761843	10322.8272105412	9639.95914632193	9772.61460072898	9119.06465703277	8897.80258124988	3338.47521799291	12730.1915647573	7988.97144822409	15771.5230976518	3710.62119047913	1003.75509555114	11868.0587374922	2618.83089749031	8385.96107290176	3022.92895823512	8826.00577898052	8742.63308546547	9557.19067670116	9163.81572217721	9316.90752663009	9255.70523168893	9191.68513245708	9379.73034338352	9543.75324926613	9467.74101290401	9178.62963748283	9283.96312402677	11588.9963574385	10516.6545095552	15850.556240833	9636.49561879236	9454.12737144118	9700.13562757692	9406.71406163706	9519.93594262328	9898.81852402684	12572.0668714837	14534.8163691375	9961.94838359124	9949.5439268714	10417.5077288775	15304.6542008609
Panama	14054.4167113828	11847.644016002	10178.3717055632	10223.5407892579	12173.239106862	16188.2803548673	10519.4928488278	10382.0383144241	9627.90561705059	9758.41543908928	9178.95418504615	8908.26495752165	2708.07937366298	12042.1305505048	8008.72358241433	16012.7598453676	4070.71081375519	1058.3607202988	12002.8784012525	2092.05443188013	8415.73346121845	3646.66784038013	8813.14249526692	8672.51814360981	9514.44454835928	9161.40811743341	9342.54420687987	9242.23058314658	9153.16580379747	9353.43339237073	9579.72481934354	9472.51650875606	9126.06266784078	9252.05456299313	11462.5564560803	10397.3160784221	15924.2519310897	9536.15670912337	9376.68468212828	9598.74519842124	9330.09833947877	9427.12199956388	9788.13050987355	12477.1967072437	14621.5287017028	10058.7061706387	10032.5523408852	10327.1378815135	15555.4910039587
Paraguay	14376.5825204586	8056.47765252139	10721.9773589312	10860.0594074307	12697.4673918043	16757.0567989709	11189.3365758484	11771.8948626802	10805.5406249214	10893.327563432	10845.2304875789	10374.3672481564	3010.10352909303	8242.0215482735	9726.90155952067	14331.0256427568	7815.96611710561	5033.21050260577	11104.7306932048	3794.71312089432	10093.8837352014	7911.06923010444	10177.1339571432	9761.24450211678	10550.6072251862	10500.5615016493	10790.4799962035	10502.8571851378	10298.7832646099	10518.1946958825	11029.0321409567	10778.1976978776	10201.3815960805	10410.2306955727	11533.7713138903	10784.6473132271	15365.2595633561	10246.0675707751	10253.9727330436	10287.2882476878	10223.3367738978	10206.1678793421	10377.1611858498	12444.9614797761	14825.2659218084	11726.820560893	11632.4607801272	10897.2128726571	16176.3053161623
Peru	15281.441362865	10424.3924816586	11235.9100353581	11327.3363723717	13344.6196113	17864.6115972872	11655.935604113	11829.2840723178	10944.0721052605	11062.7336619774	10681.2326898575	10312.5667221676	2707.51286800763	10613.0288577331	9475.98511167052	14846.837194918	6162.50112458262	3133.38835138971	10904.2305979697	2864.11679906178	9886.04192085225	5766.55827349582	10168.2078720021	9897.18342323491	10761.5164868064	10523.7408772183	10761.0619244729	10574.4490035093	10429.6880473211	10649.2364408521	11010.828718512	10836.4780734547	10369.5665563713	10539.4956545181	12369.0730448124	11393.2736904235	16915.1693764961	10634.8803968719	10543.9229253131	10691.0526979204	10502.054856691	10551.8372759193	10844.5571947287	13399.002352569	15850.8353637446	11604.0605697304	11548.9556623465	11405.7954567176	17121.4499107439
Spain	6063.08927941615	8199.86859605989	2025.93479482142	2100.98002217722	4119.16790047848	8642.46593615053	2425.77347478544	2809.72481871021	1843.18556783538	1933.35308506767	2052.8106084778	1546.35758611912	6558.45113938055	8274.98292254757	1477.00322712635	15820.7657611604	5691.91359805905	7320.20767437297	19812.7064493096	6432.14287428757	1563.9360920025	7632.96561614763	1323.09909729939	826.02102849968	1594.66833906871	1583.48158904482	1885.81333884649	1559.74075275714	1341.99823583686	1557.89324674307	2102.40840305569	1830.03165740829	1239.64953600364	1451.70684422035	3286.95376298349	2225.68047902166	7848.37621937325	1404.7495096103	1326.389437909	1462.49490431105	1288.58581463926	1320.95083453702	1630.7956575286	4307.87022779967	6640.34515032676	2814.55326418301	2706.41357682316	2188.24168581626	7896.13636275475
United Province CA	13907.3414867267	12672.9262157838	10240.6206946342	10263.1220438429	12122.2805600529	15731.4654957222	10535.2502662839	10247.7279471413	9581.39346809005	9714.30500769808	9045.70690129395	8835.50738086616	3456.48085915031	12867.1409079702	7926.21432049652	15762.7569235302	3587.43207490816	999.211173581659	11895.8308221591	2709.75732952359	8320.31204614105	2858.6393920866	8768.98702111763	8698.68652069488	9505.61943411953	9103.90820050405	9250.60515625665	9198.09416849552	9139.78128835913	9324.76705066751	9474.84756701034	9405.74813836414	9129.92206803596	9230.4174101924	11553.1758158908	10481.0532437764	15760.5017299565	9597.96828412334	9410.62382084646	9661.7434671202	9363.10200488055	9479.86350459597	9862.25252133418	12527.0368643818	14446.2859851443	9879.53311894639	9870.01129776764	10375.3371536622	15183.9042167669
Uruguay	14590.4992599003	7445.2896104864	11317.6531850729	11469.5688358894	13144.1324385268	16562.3066790635	11785.6957522044	12506.164788107	11545.2933829023	11618.5293659936	11688.3746241762	11198.3087447885	4114.21228584867	7619.37923307661	10628.0490949686	13275.9153759714	8942.99571571621	6121.40369001439	10323.2843543959	4921.24193046572	10972.4119318894	8961.44374399255	10989.546610602	10537.29781393	11272.6368101598	11291.7555705105	11590.3728762841	11277.0757992809	11058.7789472318	11270.678030513	11817.1760206834	11547.8726067458	10951.2725644545	11167.0410657273	11951.4275259834	11337.5206764402	15163.1412418124	10911.0013414588	10956.8771013113	10944.7638286813	10931.5963729775	10889.4353560323	11005.6272515145	12760.393535811	14940.769331675	12527.6059293268	12422.8197958198	11488.0335657071	16165.6530000479
Venezuela	13118.0581313041	10437.7372633172	9090.5285030196	9163.74246174312	11176.1258264179	15605.008756358	9482.76876636205	9563.91221619688	8704.34262482302	8827.19643223149	8402.03229625063	8047.83753493545	1191.72277036998	10630.9794321253	7197.12706983001	17104.5128480669	4263.8054929739	1663.42800428439	13088.6943643603	641.783918017246	7608.27262602393	4560.37578070574	7913.32263973319	7676.29886489263	8540.8162036018	8269.37693354433	8495.86170880138	8327.8446599092	8197.35560352515	8413.02600106983	8744.4417713654	8583.68974420458	8146.73641026419	8304.84311342102	10307.5379527176	9276.82908126798	14908.1845522533	8466.16741957959	8348.30987771692	8525.4884037548	8304.35773227344	8372.11834216799	8695.41393104813	11344.0965122386	13697.3428926026	9322.56762159276	9270.81832492878	9253.35090633703	14875.5202695835
Sweden	4756.85540880551	10150.9519729966	2358.94656525674	2220.71002344003	3166.58918533636	6889.33069158586	2212.51334814282	1261.94276471934	1395.61899120303	1450.83837076923	725.516566167481	1219.88449787395	8633.10530145693	10166.8123808739	1685.01151149501	14085.2644002506	5706.85359972033	8350.6915490813	17292.1284036368	8199.73606097582	1332.41237918077	7350.89031392106	1443.60300299336	1963.07864440354	1649.60593093301	1276.05509236322	1016.40243649405	1369.08162776804	1598.18338116584	1485.26746545355	957.165975978301	1215.42370081831	1725.69404304058	1534.38074150148	3256.51228472192	2601.4686472792	6604.56388184989	2174.57998343309	1949.62011786615	2193.669147397	1939.54604001547	2093.45071414158	2316.27142342577	3823.52669611792	5289.66104240252	790.606035363426	841.497886485991	2326.70768902671	6197.08132239004
Ukraine	3252.45905640734	8709.55420250038	1293.88037489096	1128.11706076411	1433.09266045033	5709.79133326664	857.993797156978	525.339255401943	1211.30831936072	1092.47221133453	1670.21812464158	1896.21884959378	9526.16268885376	8693.67099630579	2796.64233302426	13011.0822933329	7402.2351297666	9822.45039423983	16933.7725653383	9303.38460420972	2393.29207421817	9117.17675924285	2006.56870118294	2263.0631710232	1406.63760004941	1652.00370862499	1462.90448676151	1586.86227527977	1725.73517426351	1505.67241383878	1233.01952327785	1337.67112180242	1791.86381299028	1615.50490299122	1558.8830400951	1367.20834895806	5120.32742179071	1670.33785799509	1671.27707703298	1632.13557105593	1706.07296148994	1709.1083734235	1569.1479551398	2038.66516191618	3825.55128511486	1004.15521638455	946.879542449935	1141.91872498387	4969.08332548956
[truncated: 45 more columns]
